# Supplementary material for: A systematic review of necrotising fasciitis in children from its first description in 1930 to 2018
Source: BMC Infect Dis. 2019 Apr 11;19:317. doi: 10.1186/s12879-019-3941-3 (PMC6458701; doi:10.1186/s12879-019-3941-3)
Supplement: Supplementary file 3 — Dataset for the pooled cases. Complete database of all cases extracted from the literature and their coding for the respective items. (XLSX 91 kb) [file 12879_2019_3941_MOESM3_ESM.xlsx]

## Sheet: Tabelle1
Bibliographic details					Demographics					Skin symptoms															Signs of systemic illness							Involved microbes													Involved body regions			Outcome
Year	Journal	Volume	Pages	Case number	Age [years]	Age group	Sex	Geographic region	Risk factor	Erythema	Edema	Swelling	Warmth	Tenderness	Pain	Induration	Splinting	Discoloration	Discharge	Blister	Bullae	Ecchymosis	Necrosis	Crepitus	Temperature	Heart rate	Respiratory rate	Hypotension	Leukocytes	Bands	SIRS criteria	Group-A streptococcus sp.	Other Streptococcus spp.	S. aureus	Other Staphylococcus spp.	Enterococcus spp.	E. coli	P. aeruginosa	S. marcescens	Klebsiella spp.	Other gramnegative spp.	Anaerobes	Fungi	Polymicrobial infection	Primary site	Secondary site	Tertiary site	Death	Reconstructive procedure
1930	Ann Surg	91	287-289	263	8.0	School child	Female	North America	I.m. injection	Absent	Absent	Present	Absent	Absent	Absent	Absent	Absent	Absent	Absent	Present	Present	Absent	Present	Absent	Not reported	Not reported	Not reported	Not reported	Not reported	Not reported	2/4	Present	Absent	Absent	Absent	Absent	Absent	Absent	Absent	Absent	Absent	Absent	Absent	Absent	Trunk	Lower extremity	Not involved	Survival	Skin graft
1973	Am J Dis Child	125	591-595	1	1.3	Toddler	Male	North America	None	Absent	Absent	Present	Present	Present	Absent	Present	Absent	Present	Absent	Absent	Absent	Absent	Absent	Absent	Fever	Tachycardia	Tachypnea	Absent	Leukopenia	Bandemia	Not calculable	Present	Absent	Absent	Absent	Absent	Absent	Absent	Absent	Absent	Absent	Absent	Absent	Absent	Trunk	Not involved	Not involved	Survival	Secondary closure
1976	Br J Plast Surg	29	74-77	2	17.0	Adolescent	Female	Europe	Varicella	Absent	Absent	Present	Absent	Absent	Absent	Absent	Absent	Absent	Absent	Absent	Absent	Absent	Absent	Absent	Not reported	Not reported	Not reported	Not reported	Not reported	Not reported	4/4	Absent	Present	Absent	Absent	Absent	Absent	Absent	Absent	Absent	Absent	Present	Absent	Present	Lower extremity	Trunk	Not involved	Survival	Skin graft
1980	Clin Pediatr (Phila)	19	495-497	3	3.5	Preschool child	Female	North America	Varicella	Absent	Present	Absent	Absent	Absent	Absent	Absent	Absent	Present	Absent	Absent	Absent	Absent	Present	Present	Fever	Tachycardia	Tachypnea	Present	Normal	Bandemia	3/4	Present	Absent	Absent	Absent	Absent	Absent	Absent	Absent	Absent	Absent	Absent	Absent	Absent	Trunk	Not involved	Not involved	Fatality	Not applicable
1980	J Pediatr Surg	15	683-685	4	0.1	Infant	Female	North America	None	Absent	Absent	Present	Absent	Absent	Absent	Absent	Absent	Present	Absent	Absent	Absent	Absent	Absent	Absent	Hypothermia	Normal	Tachypnea	Absent	Leukopenia	Normal	2/4	Absent	Present	Absent	Absent	Absent	Absent	Absent	Absent	Absent	Absent	Absent	Absent	Absent	Head	Not involved	Not involved	Survival	Skin graft
1984	J Clin Pathol	37	1301-1304	5	8.0	School child	Male	Asia	Minor trauma	Absent	Absent	Present	Absent	Present	Absent	Absent	Absent	Present	Absent	Present	Present	Absent	Present	Absent	Fever	Normal	Normal	Absent	Leukocytosis	Normal	No SIRS	Absent	Absent	Absent	Absent	Absent	Absent	Absent	Absent	Absent	Present	Absent	Absent	Absent	Lower extremity	Not involved	Not involved	Survival	Skin graft
1984	Pediatr Dermatol	2	55-63	253	0.4	Infant	Female	North America	I.m. injection	Present	Present	Absent	Absent	Absent	Absent	Absent	Absent	Present	Absent	Absent	Absent	Absent	Present	Absent	Fever	Tachycardia	Tachypnea	Absent	Normal	Bandemia	3/4	Absent	Absent	Absent	Absent	Absent	Absent	Present	Absent	Absent	Absent	Absent	Absent	Absent	Trunk	Not involved	Not involved	Survival	Skin graft
1984	Pediatr Dermatol	2	55-63	254	0.1	Infant	Female	North America	None	Present	Present	Absent	Present	Absent	Absent	Present	Absent	Absent	Absent	Absent	Absent	Absent	Absent	Absent	Normal	Tachycardia	Normal	Present	Leukopenia	Normal	2/4	Absent	Present	Absent	Absent	Absent	Absent	Absent	Absent	Absent	Absent	Absent	Absent	Absent	Trunk	Not involved	Not involved	Survival	Skin graft
1984	Pediatrics	73	343-347	6	1.6	Toddler	Female	North America	None	Absent	Absent	Present	Absent	Absent	Absent	Absent	Absent	Absent	Present	Absent	Absent	Absent	Present	Absent	Normal	Normal	Normal	Absent	Normal	Normal	No SIRS	Absent	Absent	Present	Absent	Absent	Absent	Absent	Absent	Absent	Present	Present	Absent	Present	Head	Not involved	Not involved	Survival	Not reported
1985	Pediatr Infect Dis J	4	420-421	7	.5	Infant	Male	North America	Varicella	Present	Absent	Present	Absent	Present	Absent	Absent	Absent	Present	Present	Absent	Absent	Absent	Absent	Absent	Fever	Normal	Tachypnea	Present	Leukocytosis	Normal	No SIRS	Present	Absent	Absent	Absent	Absent	Absent	Absent	Absent	Absent	Absent	Absent	Absent	Absent	Trunk	Not involved	Not involved	Survival	Skin graft
1985	Pediatr Infect Dis J	4	420-421	8	.9	Infant	Male	North America	Varicella	Absent	Absent	Present	Absent	Present	Absent	Absent	Absent	Present	Absent	Absent	Absent	Absent	Absent	Absent	Fever	Normal	Tachypnea	Absent	Normal	Normal	4/4	Absent	Absent	Present	Absent	Absent	Absent	Absent	Absent	Absent	Absent	Absent	Absent	Absent	Trunk	Not involved	Not involved	Survival	Not reported
1985	Ned Tijdschr Geneeskd	129	673-675	271	17.0	Adolescent	Male	Europe	Minor trauma	Present	Absent	Absent	Absent	Absent	Present	Absent	Absent	Absent	Absent	Absent	Absent	Absent	Absent	Absent	Fever	Tachycardia	Tachypnea	Present	Normal	Bandemia	2/4	Present	Absent	Absent	Absent	Absent	Absent	Absent	Absent	Absent	Absent	Absent	Absent	Absent	Lower extremity	Not involved	Not involved	Survival	Secondary closure
1986	Ann Dermatol Venerol	113	75	255	2.0	Toddler	Male	Europe	None	Absent	Present	Absent	Absent	Absent	Absent	Absent	Absent	Absent	Absent	Absent	Absent	Present	Present	Absent	Fever	Normal	Normal	Absent	Leukocytosis	Normal	2/4	Absent	Absent	Present	Absent	Absent	Absent	Absent	Absent	Absent	Absent	Absent	Absent	Absent	Head	Not involved	Not involved	Survival	Skin graft
1987	Am J Dis Child	141	1146-1148	9	1.1	Toddler	Female	North America	None	Present	Present	Present	Absent	Present	Absent	Present	Absent	Present	Absent	Absent	Absent	Absent	Present	Absent	Fever	Normal	Normal	Present	Normal	Normal	No SIRS	Absent	Absent	Absent	Absent	Absent	Absent	Absent	Absent	Absent	Present	Absent	Absent	Absent	Lower extremity	Not involved	Not involved	Survival	Skin graft
1987	Ann Plast Surg	19	238-246	10	16.0	Adolescent	Female	Europe	Trauma	Absent	Absent	Present	Absent	Absent	Present	Absent	Absent	Present	Absent	Present	Absent	Absent	Present	Absent	Fever	Normal	Normal	Absent	Not reported	Not reported	No SIRS	Present	Absent	Absent	Absent	Absent	Absent	Absent	Absent	Absent	Absent	Absent	Absent	Absent	Lower extremity	Not involved	Not involved	Survival	Skin graft
1988	Clin Pediatr (Phila)	27	339-343	11	8.0	School child	Female	North America	Varicella	Present	Present	Absent	Absent	Absent	Absent	Absent	Absent	Absent	Absent	Absent	Absent	Absent	Absent	Absent	Fever	Tachycardia	Tachypnea	Present	Leukocytosis	Normal	2/4	Present	Absent	Absent	Absent	Absent	Absent	Absent	Absent	Absent	Absent	Absent	Absent	Absent	Trunk	Not involved	Not involved	Survival	Skin graft
1988	Pediatrics	82	874-879	12	0.3	Infant	Male	North America	Surgery	Present	Absent	Absent	Absent	Present	Absent	Present	Absent	Absent	Absent	Absent	Absent	Absent	Absent	Present	Fever	Normal	Normal	Present	Leukopenia	Normal	3/4	Present	Absent	Absent	Absent	Absent	Present	Absent	Absent	Absent	Absent	Absent	Absent	Present	Trunk	Not involved	Not involved	Survival	Skin graft
1988	Pediatrics	82	874-879	13	1.2	Toddler	Male	North America	Surgery	Present	Absent	Absent	Absent	Present	Absent	Present	Absent	Absent	Absent	Absent	Absent	Absent	Absent	Present	Fever	Normal	Normal	Present	Leukopenia	Normal	Not calculable	Absent	Absent	Absent	Absent	Absent	Present	Absent	Absent	Absent	Present	Absent	Absent	Present	Trunk	Not involved	Not involved	Survival	Skin graft
1988	Pediatrics	82	874-879	14	0.1	Infant	Female	North America	Surgery	Present	Absent	Absent	Absent	Present	Absent	Present	Absent	Absent	Absent	Absent	Absent	Absent	Absent	Absent	Normal	Normal	Normal	Present	Leukopenia	Normal	4/4	Present	Absent	Present	Absent	Absent	Absent	Absent	Absent	Absent	Absent	Absent	Absent	Present	Trunk	Not involved	Not involved	Fatality	Not applicable
1988	Pediatrics	82	874-879	15	14.0	Adolescent	Male	North America	Surgery	Present	Absent	Absent	Absent	Present	Absent	Present	Absent	Absent	Absent	Absent	Absent	Absent	Absent	Absent	Normal	Normal	Normal	Absent	Leukocytosis	Normal	Not calculable	Absent	Present	Absent	Absent	Absent	Present	Absent	Absent	Absent	Absent	Absent	Absent	Present	Trunk	Not involved	Not involved	Survival	Not reported
1988	Rev Stomatol Chir Maxillofacial	89	162-168	265	0.7	Infant	Female	Europe	Skin infection	Absent	Absent	Absent	Absent	Absent	Absent	Absent	Absent	Present	Present	Absent	Absent	Absent	Present	Absent	Fever	Normal	Normal	Absent	Leukocytosis	Not reported	3/4	Absent	Absent	Present	Absent	Absent	Absent	Absent	Absent	Absent	Absent	Absent	Absent	Absent	Head	Trunk	Not involved	Survival	Secondary closure
1988	Rev Stomatol Chir Maxillofacial	89	162-168	266	2.5	Toddler	Male	Europe	None	Present	Absent	Absent	Absent	Absent	Absent	Absent	Absent	Absent	Absent	Present	Absent	Absent	Present	Absent	Fever	Normal	Normal	Absent	Normal	Not reported	No SIRS	Absent	Absent	Present	Absent	Absent	Absent	Absent	Absent	Absent	Absent	Absent	Absent	Absent	Head	Not involved	Not involved	Fatality	Not applicable
1988	Rev Stomatol Chir Maxillofacial	89	162-168	267	0.8	Infant	Male	Europe	None	Present	Absent	Absent	Absent	Absent	Absent	Present	Absent	Present	Absent	Present	Absent	Absent	Present	Absent	Fever	Normal	Normal	Absent	Not reported	Not reported	2/4	Absent	Absent	Absent	Absent	Absent	Absent	Present	Absent	Absent	Absent	Absent	Absent	Absent	Trunk	Not involved	Not involved	Survival	Secondary closure
1988	Rev Stomatol Chir Maxillofacial	89	162-168	268	1.1	Toddler	Male	Europe	None	Absent	Absent	Absent	Absent	Absent	Absent	Absent	Absent	Absent	Present	Absent	Absent	Absent	Present	Absent	Fever	Normal	Normal	Absent	Leukocytosis	Not reported	3/4	Absent	Absent	Present	Absent	Absent	Absent	Absent	Absent	Absent	Absent	Absent	Absent	Absent	Lower extremity	Not involved	Not involved	Survival	Secondary closure
1988	Rev Stomatol Chir Maxillofacial	89	162-168	269	1.0	Toddler	Female	Europe	None	Absent	Absent	Absent	Absent	Absent	Present	Present	Absent	Absent	Absent	Absent	Absent	Absent	Present	Absent	Fever	Normal	Normal	Absent	Leukocytosis	Not reported	2/4	0	Absent	Present	Absent	Absent	Absent	Absent	Absent	Absent	Absent	Absent	Absent	Absent	Lower extremity	Not involved	Not involved	Survival	Secondary closure
1988	Rev Stomatol Chir Maxillofacial	89	162-168	270	2.5	Toddler	Male	Europe	Skin infection	Absent	Absent	Present	Absent	Absent	Present	Absent	Absent	Absent	Absent	Present	Absent	Absent	Present	Absent	Fever	Normal	Normal	Absent	Normal	Not reported	No SIRS	Absent	Absent	Present	Absent	Absent	Absent	Absent	Absent	Absent	Absent	Absent	Absent	Absent	Head	Lower extremity	Not involved	Fatality	Not applicable
1988	J West Pac Ortho Assoc	25	15-18	241	8.0	School child	Male	Asia	Minor trauma	Absent	Absent	Present	Absent	Absent	Absent	Absent	Absent	Absent	Absent	Present	Present	Absent	Present	Absent	Fever	Tachycardia	Tachypnea	Absent	Not reported	Not reported	No SIRS	Absent	Absent	Absent	Absent	Absent	Absent	Absent	Absent	Absent	Present	Absent	Absent	Absent	Lower extremity	Not involved	Not involved	Survival	Skin graft
1989	Pediatr Emerg Care	5	31-33	16	2.0	Toddler	Male	Asia	Varicella	Present	Present	Absent	Absent	Absent	Present	Absent	Absent	Absent	Absent	Absent	Absent	Absent	Absent	Absent	Normal	Normal	Tachypnea	Present	Leukocytosis	Normal	3/4	Present	Absent	Absent	Absent	Absent	Absent	Absent	Absent	Absent	Absent	Absent	Absent	Absent	Upper extremity	Lower extremity	Not involved	Survival	Skin graft
1990	J Emerg Med	8	299-304	17	1.6	Toddler	Female	North America	None	Present	Present	Absent	Present	Present	Absent	Present	Absent	Absent	Absent	Absent	Absent	Absent	Absent	Absent	Fever	Normal	Tachypnea	Absent	Leukocytosis	Normal	2/4	Present	Absent	Present	Absent	Absent	Absent	Absent	Absent	Absent	Absent	Absent	Absent	Present	Trunk	Not involved	Not involved	Survival	Primary closure
1991	Eye (Lond)	5	736-740	18	3.5	Preschool child	Female	Europe	None	Present	Absent	Present	Absent	Absent	Absent	Absent	Absent	Absent	Present	Absent	Absent	Absent	Present	Absent	Not reported	Not reported	Not reported	Not reported	Not reported	Not reported	No SIRS	Present	Absent	Absent	Absent	Absent	Absent	Absent	Absent	Absent	Absent	Absent	Absent	Absent	Head	Not involved	Not involved	Survival	Not reported
1991	Ann Chir Plast Esthet	36	75-78	272	2.0	Toddler	Female	Europe	Minor trauma	Absent	Present	Present	Absent	Absent	Absent	Absent	Absent	Absent	Absent	Absent	Absent	Absent	Absent	Absent	Fever	Normal	Normal	Absent	Leukopenia	Normal	2/4	Present	Absent	Absent	Absent	Absent	Absent	Absent	Absent	Absent	Absent	Absent	Absent	Absent	Head	Not involved	Not involved	Survival	Skin graft
1991	Can J Ophtalmol	26	386-390	242	1.4	Toddler	Male	North America	Trauma	Present	Present	Absent	Present	Absent	Present	Absent	Absent	Absent	Present	Absent	Absent	Present	Absent	Absent	Fever	Tachycardia	Tachypnea	Absent	Leukocytosis	Normal	No SIRS	Present	Absent	Absent	Absent	Absent	Absent	Absent	Absent	Absent	Absent	Absent	Absent	Absent	Head	Not involved	Not involved	Survival	Secondary closure
1991	An Esp Pediatr	35	362-364	256	2.5	Toddler	Female	Europe	Trauma	Absent	Present	Absent	Present	Present	Present	Present	Absent	Present	Absent	Absent	Absent	Absent	Absent	Absent	Normal	Normal	Normal	Absent	Normal	Normal	2/4	Present	Absent	Absent	Absent	Absent	Absent	Absent	Absent	Absent	Absent	Absent	Absent	Absent	Lower extremity	Not involved	Not involved	Survival	Skin graft
1992	J Emerg Med	10	577-579	19	12.0	School child	Male	North America	None	Present	Absent	Present	Present	Absent	Absent	Present	Absent	Absent	Absent	Absent	Absent	Absent	Absent	Absent	Fever	Tachycardia	Tachypnea	Present	Leukocytosis	Bandemia	2/4	Present	Absent	Absent	Absent	Absent	Absent	Absent	Absent	Absent	Absent	Absent	Absent	Absent	Trunk	Upper extremity	Lower extremitry	Survival	Not reported
1992	J Pediatr Surg	27	668-671	20	1.5	Toddler	Female	North America	Immunocompromise	Present	Present	Absent	Absent	Absent	Absent	Absent	Absent	Absent	Absent	Absent	Absent	Absent	Absent	Absent	Not reported	Not reported	Not reported	Not reported	Leukopenia	Not reported	No SIRS	Absent	Absent	Absent	Absent	Absent	Present	Absent	Absent	Absent	Absent	Absent	Absent	Absent	Trunk	Not involved	Not involved	Survival	Secondary closure
1993	Pediatr Emerg Care	9	26-28	21	6.0	School child	Male	North America	Varicella	Present	Absent	Present	Present	Present	Absent	Absent	Absent	Absent	Present	Absent	Absent	Absent	Absent	Absent	Fever	Normal	Tachypnea	Present	Leukocytosis	Normal	2/4	Present	Absent	Absent	Absent	Absent	Absent	Absent	Absent	Absent	Absent	Absent	Absent	Absent	Lower extremity	Not involved	Not involved	Survival	Secondary closure
1994	Eur J Plast Surg	17	151-153	22	7.0	School child	Male	North America	Varicella	Absent	Absent	Absent	Absent	Absent	Absent	Absent	Absent	Absent	Absent	Absent	Absent	Absent	Present	Absent	Fever	Normal	Normal	Present	Normal	Normal	2/4	Absent	Absent	Present	Absent	Absent	Absent	Present	Absent	Absent	Absent	Absent	Absent	Present	Trunk	Upper extremity	Lower extremity	Survival	Skin graft
1994	Acta Pediatr Esp	52	434-435	277	8.0	School child	Female	Europe	Surgery	Present	Absent	Absent	Present	Present	Absent	Absent	Absent	Absent	Absent	Absent	Absent	Absent	Absent	Absent	Fever	Not reported	Not reported	Not reported	Normal	Bandemia	2/4	Absent	Present	Present	Absent	Absent	Present	Absent	Absent	Absent	Absent	Present	Absent	Present	Trunk	Not involved	Not involved	Survival	Secondary closure
1994	J Emerg Med	12	611-613	23	6.0	School child	Male	Asia	None	Absent	Absent	Absent	Absent	Present	Present	Absent	Absent	Present	Absent	Absent	Absent	Absent	Absent	Absent	Normal	Normal	Tachypnea	Absent	Leukocytosis	Normal	2/4	Absent	Absent	Absent	Absent	Absent	Absent	Absent	Absent	Absent	Absent	Absent	Absent	Absent	Head	Trunk	Upper extremity	Survival	Not reported
1995	Clin Infect Dis	20	1333-1338	24	6.0	School child	Male	North America	Varicella	Present	Present	Absent	Present	Absent	Absent	Absent	Absent	Absent	Absent	Absent	Absent	Absent	Absent	Absent	Fever	Tachycardia	Normal	Present	Leukocytosis	Normal	2/4	Present	Absent	Absent	Absent	Absent	Absent	Absent	Absent	Absent	Absent	Absent	Absent	Absent	Trunk	Not involved	Not involved	Survival	Skin graft
1995	Clin Infect Dis	20	1333-1338	25	3.0	Preschool child	Male	North America	Varicella	Present	Present	Absent	Absent	Present	Present	Absent	Absent	Absent	Absent	Absent	Absent	Absent	Present	Absent	Fever	Normal	Normal	Absent	Leukocytosis	Normal	No SIRS	Present	Absent	Absent	Absent	Absent	Absent	Absent	Absent	Absent	Absent	Absent	Absent	Absent	Upper extremity	Not involved	Not involved	Survival	Skin graft
1995	Clin Infect Dis	20	1333-1338	26	8.0	School child	Female	North America	Varicella	Present	Absent	Absent	Present	Present	Absent	Absent	Absent	Absent	Absent	Absent	Present	Absent	Absent	Absent	Normal	Normal	Normal	Absent	Leukocytosis	Normal	2/4	Present	Absent	Absent	Absent	Absent	Absent	Absent	Absent	Absent	Absent	Absent	Absent	Absent	Lower extremity	Not involved	Not involved	Survival	Skin graft
1995	Clin Infect Dis	20	1333-1338	27	6.0	School child	Female	North America	Varicella	Present	Present	Absent	Absent	Absent	Absent	Absent	Absent	Absent	Absent	Absent	Absent	Absent	Absent	Absent	Normal	Normal	Normal	Absent	Leukopenia	Normal	2/4	Present	Absent	Absent	Absent	Absent	Absent	Absent	Absent	Absent	Absent	Absent	Absent	Absent	Trunk	Not involved	Not involved	Survival	Skin graft
1995	J Pediatr Surg	30	1131-1134	28	0.5	Infant	Female	North America	Immunocompromise	Absent	Absent	Absent	Absent	Absent	Absent	Absent	Absent	Present	Absent	Absent	Present	Absent	Absent	Absent	Fever	Tachycardia	Normal	Present	Leukopenia	Normal	2/4	Absent	Absent	Absent	Absent	Present	Present	Absent	Absent	Present	Absent	Absent	Absent	Present	Lower extremity	Not involved	Not involved	Survival	Skin flap
1995	J Pediatr Surg	30	1131-1134	29	3.0	Preschool child	Female	North America	Immunocompromise	Absent	Absent	Absent	Absent	Absent	Absent	Absent	Absent	Absent	Absent	Absent	Present	Absent	Absent	Absent	Fever	Normal	Normal	Absent	Leukopenia	Normal	2/4	Absent	Absent	Absent	Absent	Absent	Present	Present	Absent	Absent	Absent	Absent	Absent	Present	Trunk	Not involved	Not involved	Fatality	Not applicable
1995	J Pediatr Surg	30	1131-1134	30	11.0	School child	Male	North America	Surgery	Present	Absent	Absent	Absent	Present	Absent	Absent	Absent	Absent	Absent	Absent	Absent	Absent	Absent	Present	Fever	Normal	Normal	Absent	Not reported	Not reported	3/4	Absent	Absent	Absent	Present	Absent	Absent	Absent	Absent	Absent	Absent	Present	Absent	Present	Trunk	Lower extremity	Not involved	Survival	Skin flap
1995	J Pediatr Surg	30	1131-1134	31	13.0	Adolescent	Male	North America	Minor trauma	Present	Present	Absent	Absent	Present	Absent	Absent	Absent	Absent	Absent	Absent	Absent	Absent	Absent	Absent	Fever	Tachycardia	Normal	Present	Not reported	Not reported	4/4	Present	Absent	Absent	Absent	Absent	Absent	Absent	Absent	Absent	Absent	Absent	Absent	Absent	Upper extremity	Not involved	Not involved	Survival	Skin flap
1995	Pediatr Infect Dis J	14	588-593	32	6.0	School child	Female	North America	Varicella	Present	Absent	Absent	Absent	Absent	Present	Absent	Absent	Absent	Absent	Absent	Absent	Absent	Absent	Absent	Normal	Not reported	Not reported	Not reported	Normal	Bandemia	2/4	Present	Absent	Absent	Absent	Absent	Absent	Absent	Absent	Absent	Absent	Absent	Absent	Absent	Trunk	Lower extremity	Not involved	Survival	Skin graft
1995	Pediatr Infect Dis J	14	588-593	33	8.0	School child	Male	North America	Varicella	Absent	Absent	Present	Absent	Absent	Present	Absent	Absent	Absent	Absent	Absent	Absent	Absent	Absent	Absent	Fever	Not reported	Not reported	Not reported	Normal	Bandemia	3/4	Present	Absent	Absent	Absent	Absent	Absent	Absent	Absent	Absent	Absent	Absent	Absent	Absent	Lower extremity	Not involved	Not involved	Survival	Skin graft
1995	Pediatr Infect Dis J	14	588-593	34	3.0	Preschool child	Male	North America	Varicella	Present	Absent	Present	Absent	Absent	Present	Absent	Absent	Absent	Absent	Absent	Absent	Absent	Absent	Absent	Fever	Not reported	Not reported	Not reported	Leukocytosis	Bandemia	2/4	Present	Absent	Absent	Absent	Absent	Absent	Absent	Absent	Absent	Absent	Absent	Absent	Absent	Lower extremity	Not involved	Not involved	Survival	Primary closure
1995	Pediatr Infect Dis J	14	588-593	35	10.0	School child	Male	North America	Varicella	Present	Absent	Present	Absent	Absent	Present	Absent	Absent	Absent	Absent	Absent	Absent	Absent	Absent	Absent	Normal	Not reported	Not reported	Not reported	Leukocytosis	Bandemia	2/4	Present	Absent	Absent	Absent	Absent	Absent	Absent	Absent	Absent	Absent	Absent	Absent	Absent	Lower extremity	Not involved	Not involved	Survival	Primary closure
1995	Pediatr Infect Dis J	14	588-593	36	3.0	Preschool child	Male	North America	Varicella	Present	Absent	Absent	Absent	Absent	Absent	Absent	Absent	Absent	Absent	Absent	Absent	Absent	Absent	Absent	Fever	Not reported	Not reported	Not reported	Leukocytosis	Bandemia	No SIRS	Present	Absent	Absent	Absent	Absent	Absent	Absent	Absent	Absent	Absent	Absent	Absent	Absent	Trunk	Not involved	Not involved	Survival	Primary closure
1995	Pediatr Infect Dis J	14	588-593	37	5.0	Preschool child	Male	North America	Varicella	Present	Absent	Absent	Absent	Absent	Present	Absent	Absent	Absent	Absent	Absent	Absent	Absent	Absent	Absent	Fever	Not reported	Not reported	Not reported	Leukocytosis	Bandemia	2/4	Present	Absent	Absent	Absent	Absent	Absent	Absent	Absent	Absent	Absent	Absent	Absent	Absent	Lower extremity	Not involved	Not involved	Survival	Primary closure
1995	Pediatr Infect Dis J	14	588-593	38	7.0	School child	Male	North America	Varicella	Present	Absent	Present	Absent	Absent	Present	Absent	Absent	Absent	Absent	Absent	Absent	Absent	Absent	Absent	Fever	Not reported	Not reported	Not reported	Normal	Bandemia	2/4	Present	Absent	Absent	Absent	Absent	Absent	Absent	Absent	Absent	Absent	Absent	Absent	Absent	Trunk	Not involved	Not involved	Survival	Primary closure
1995	Pediatr Infect Dis J	14	588-593	39	0.5	Infant	Female	North America	Varicella	Present	Absent	Present	Absent	Absent	Present	Absent	Absent	Absent	Absent	Absent	Absent	Absent	Absent	Absent	Fever	Not reported	Not reported	Not reported	Leukocytosis	Bandemia	3/4	Present	Absent	Absent	Absent	Absent	Absent	Absent	Absent	Absent	Absent	Absent	Absent	Absent	Head	Not involved	Not involved	Survival	Primary closure
1995	Pediatr Infect Dis J	14	588-593	40	4.0	Preschool child	Male	North America	Varicella	Absent	Absent	Present	Absent	Absent	Present	Absent	Absent	Absent	Absent	Absent	Absent	Absent	Absent	Absent	Fever	Not reported	Not reported	Not reported	Leukocytosis	Bandemia	No SIRS	Present	Absent	Absent	Absent	Absent	Absent	Absent	Absent	Absent	Absent	Absent	Absent	Absent	Lower extremity	Not involved	Not involved	Survival	Primary closure
1995	Pediatr Infect Dis J	14	588-593	41	1.0	Toddler	Male	North America	Varicella	Present	Absent	Absent	Absent	Absent	Absent	Absent	Absent	Absent	Absent	Absent	Absent	Absent	Absent	Absent	Fever	Not reported	Not reported	Not reported	Normal	Normal	No SIRS	Present	Absent	Absent	Absent	Absent	Absent	Absent	Absent	Absent	Absent	Absent	Absent	Absent	Trunk	Not involved	Not involved	Survival	Primary closure
1995	Pediatr Infect Dis J	14	588-593	42	2.0	Toddler	Female	North America	Varicella	Absent	Absent	Present	Absent	Absent	Present	Absent	Absent	Absent	Absent	Absent	Absent	Absent	Absent	Absent	Fever	Not reported	Not reported	Not reported	Leukocytosis	Bandemia	3/4	Present	Absent	Absent	Absent	Absent	Absent	Absent	Absent	Absent	Absent	Absent	Absent	Absent	Upper extremity	Not involved	Not involved	Survival	Primary closure
1995	Pediatr Infect Dis J	14	588-593	43	3.0	Preschool child	Male	North America	Varicella	Absent	Absent	Present	Absent	Absent	Present	Absent	Absent	Absent	Absent	Absent	Absent	Absent	Absent	Absent	Fever	Not reported	Not reported	Not reported	Leukocytosis	Bandemia	Not calculable	Present	Absent	Absent	Absent	Absent	Absent	Absent	Absent	Absent	Absent	Absent	Absent	Absent	Trunk	Not involved	Not involved	Survival	Primary closure
1995	Pediatr Infect Dis J	14	588-593	44	6.0	School child	Male	North America	Varicella	Present	Absent	Present	Absent	Absent	Present	Absent	Absent	Absent	Absent	Absent	Absent	Absent	Absent	Absent	Fever	Not reported	Not reported	Not reported	Normal	Bandemia	Not calculable	Present	Absent	Absent	Absent	Absent	Absent	Absent	Absent	Absent	Absent	Absent	Absent	Absent	Head	Not involved	Not involved	Survival	Primary closure
1995	Pediatr Infect Dis J	14	588-593	45	0.7	Infant	Female	North America	Varicella	Present	Absent	Present	Absent	Absent	Absent	Absent	Absent	Absent	Absent	Absent	Absent	Absent	Absent	Absent	Fever	Not reported	Not reported	Not reported	Normal	Bandemia	3/4	Present	Absent	Absent	Absent	Absent	Absent	Absent	Absent	Absent	Absent	Absent	Absent	Absent	Head	Not involved	Not involved	Survival	Primary closure
1995	J Chir (Paris)	132	90-93	273	0.1	Infant	male	Africa	Surgery	Present	Absent	Present	Present	Absent	Absent	Absent	Absent	Absent	Present	Absent	Absent	Absent	Absent	Absent	Fever	Normal	Normal	Absent	Leukopenia	Normal	2/4	Absent	Absent	Present	Absent	Absent	Present	Absent	Absent	Absent	Absent	Absent	Absent	Present	Trunk	Not involved	Not involved	Survival	Primary closure
1995	J Dermatol	25	673-676	243	17.0	Adolescent	Male	Asia	Immunocompromise	Absent	Absent	Present	Absent	Absent	Absent	Absent	Absent	Absent	Absent	Absent	Absent	Absent	Present	Present	Fever	Normal	Normal	Absent	Leukocytosis	Bandemia	2/4	Absent	Absent	Absent	Absent	Absent	Absent	Absent	Absent	Absent	Absent	Present	Absent	Present	Trunk	Not involved	Not involved	Survival	Primary closure
1995	J Oklahoma State Med Assoc	88	392-397	244	3.5	Preschool child	Male	North America	None	Absent	Absent	Present	Absent	Absent	Absent	Absent	Present	Present	Absent	Absent	Absent	Present	Absent	Absent	Normal	Normal	Normal	Absent	Normal	Bandemia	3/4	Present	Absent	Absent	Absent	Absent	Absent	Absent	Absent	Absent	Absent	Absent	Absent	Absent	Lower extremity	Not involved	Not involved	Survival	Primary closure
1996	Arch Pediatr Adolesc Med	150	105-107	46	5.0	Preschool child	Female	North America	Varicella	Present	Absent	Present	Absent	Present	Absent	Absent	Absent	Absent	Present	Absent	Absent	Absent	Present	Absent	Fever	Normal	Tachypnea	Present	Leukocytosis	Bandemia	4/4	Present	Absent	Absent	Absent	Absent	Absent	Absent	Absent	Absent	Absent	Absent	Absent	Absent	Upper extremity	Not involved	Not involved	Survival	Secondary closure
1996	Arch Pediatr Adolesc Med	150	105-107	47	15.0	Adolescent	Male	North America	None	Present	Absent	Present	Present	Present	Absent	Absent	Absent	Absent	Absent	Present	Absent	Absent	Absent	Absent	Fever	Tachycardia	Tachypnea	Present	Leukocytosis	Bandemia	2/4	Present	Absent	Absent	Absent	Absent	Absent	Absent	Absent	Absent	Absent	Absent	Absent	Absent	Lower extremity	Not involved	Not involved	Survival	Primary closure
1996	Rev Esp Pediatr	52	457-462	257	9.0	School child	Male	Europe	None	Absent	Absent	Absent	Present	Absent	Present	Present	Absent	Present	Absent	Absent	Absent	Absent	Absent	Absent	Fever	Normal	Normal	Absent	Leukocytosis	Normal	2/4	Present	Absent	Absent	Absent	Absent	Absent	Absent	Absent	Absent	Absent	Absent	Absent	Absent	Lower extremity	Not involved	Not involved	Survival	Not reported
1996	Rev Esp Pediatr	52	457-462	258	0.2	Infant	Male	Europe	Surgery	Present	Absent	Absent	Absent	Absent	Absent	Absent	Absent	Present	Absent	Absent	Absent	Absent	Present	Absent	Not reported	Not reported	Not reported	Not reported	Leukopenia	Normal	2/4	Absent	Absent	Absent	Present	Present	Present	Present	Absent	Absent	Absent	Absent	Absent	Present	Trunk	Not involved	Not involved	Survival	Skin graft
1996	Rev Esp Pediatr	52	181-184	259	2.0	Toddler	Female	Europe	Surgery	Present	Present	Absent	Absent	Absent	Present	Absent	Absent	Absent	Absent	Absent	Absent	Absent	Absent	Absent	Fever	Normal	Normal	Absent	Leukocytosis	Normal	2/4	Present	Absent	Present	Absent	Absent	Present	Present	Absent	Absent	Absent	Present	Absent	Present	Trunk	Not involved	Not involved	Survival	Skin graft
1996	Infect Med	13	583-584	245	5.0	Preschool child	Male	North America	Minor trauma	Absent	Absent	Present	Absent	Present	Present	Absent	Absent	Absent	Absent	Absent	Absent	Absent	Absent	Absent	Fever	Tachycardia	Tachypnea	Absent	Normal	Bandemia	No SIRS	Present	Absent	Absent	Absent	Absent	Absent	Absent	Absent	Absent	Absent	Absent	Absent	Absent	Lower extremity	Not involved	Not involved	Fatality	Not applicable
1996	J Pediatr Orthop	16	522-528	48	10.0	School child	Male	North America	Varicella	Present	Absent	Present	Absent	Present	Present	Present	Absent	Absent	Absent	Absent	Absent	Absent	Absent	Absent	Normal	Tachycardia	Normal	Absent	Leukocytosis	Normal	Not calculable	Present	Absent	Absent	Absent	Absent	Absent	Absent	Absent	Absent	Absent	Absent	Absent	Absent	Lower extremity	Not involved	Not involved	Survival	Secondary closure
1997	Braz J Otorhinolaryngol	63	87-90	49	2.0	Toddler	Male	South America	None	Present	Absent	Present	Present	Absent	Absent	Absent	Absent	Present	Absent	Absent	Absent	Absent	Absent	Absent	Fever	Normal	Tachypnea	Absent	Normal	Bandemia	Not calculable	Present	Present	Absent	Absent	Absent	Absent	Absent	Absent	Absent	Absent	Present	Absent	Present	Head	Not involved	Not involved	Survival	Not reported
1997	Infection	25	383-384	50	0.4	Infant	Male	South America	None	Present	Absent	Present	Absent	Absent	Absent	Present	Absent	Absent	Present	Absent	Absent	Absent	Absent	Absent	Fever	Normal	Normal	Absent	Leukopenia	Normal	2/4	Absent	Absent	Absent	Absent	Absent	Absent	Absent	Absent	Absent	Present	Absent	Absent	Absent	Head	Not involved	Not involved	Survival	Not reported
1997	An Esp Pediatr	46	625-626	240	9.0	School child	Male	Europe	None	Absent	Present	Absent	Present	Absent	Present	Present	Absent	Present	Present	Absent	Absent	Absent	Absent	Absent	Fever	Normal	Normal	Present	Leukocytosis	Normal	2/4	Present	Absent	Absent	Absent	Absent	Absent	Absent	Absent	Absent	Absent	Absent	Absent	Absent	Upper extremity	Lower extremity	Not involved	Survival	Skin graft
1997	Ortop Traumatol Oggi	17	29-31	264	16.0	Adolescent	Male	Europe	Trauma	Present	Present	Present	Absent	Present	Absent	Absent	Absent	Absent	Present	Absent	Absent	Absent	Absent	Absent	Normal	Normal	Normal	Absent	Not reported	Not reported	2/4	Present	Absent	Absent	Absent	Absent	Absent	Absent	Absent	Absent	Absent	Absent	Absent	Absent	Lower extremity	Not involved	Not involved	Survival	Secondary closure
1997	Magnet Res Imag	15	131-133	51	3.0	Preschool child	Female	North America	Varicella	Absent	Absent	Present	Absent	Absent	Present	Absent	Absent	Absent	Absent	Absent	Absent	Absent	Absent	Absent	Fever	Normal	Normal	Absent	Leukocytosis	Normal	2/4	Present	Absent	Absent	Absent	Absent	Absent	Absent	Absent	Absent	Absent	Absent	Absent	Absent	Lower extremity	Not involved	Not involved	Survival	Not reported
1997	Magnet Res Imag	15	131-133	52	2.0	Toddler	Female	North America	Varicella	Absent	Absent	Present	Absent	Absent	Present	Absent	Absent	Absent	Absent	Absent	Absent	Absent	Absent	Absent	Fever	Normal	Normal	Absent	Normal	Normal	2/4	Present	Absent	Absent	Absent	Absent	Absent	Absent	Absent	Absent	Absent	Absent	Absent	Absent	Lower extremity	Not involved	Not involved	Survival	Not reported
1997	Pediatr Infect Dis J	16	630-631	54	10.0	School child	Male	North America	Surgery	Absent	Absent	Present	Absent	Present	Absent	Absent	Absent	Present	Absent	Absent	Present	Absent	Absent	Absent	Fever	Normal	Normal	Absent	Leukocytosis	Bandemia	No SIRS	Absent	Present	Absent	Absent	Absent	Absent	Absent	Absent	Absent	Absent	Absent	Absent	Absent	Upper extremity	Not involved	Not involved	Survival	Skin graft
1997	Pediatr Surg Int	12	538-540	55	1.3	Toddler	Male	Asia	None	Present	Present	Absent	Absent	Absent	Absent	Absent	Absent	Absent	Absent	Absent	Absent	Absent	Absent	Absent	Fever	Tachycardia	Tachypnea	Absent	Not reported	Not reported	2/4	Absent	Absent	Present	Absent	Absent	Absent	Absent	Absent	Absent	Absent	Absent	Absent	Absent	Trunk	Not involved	Not involved	Survival	Skin graft
1997	Pediatr Surg Int	12	538-540	56	0.4	Infant	Male	Asia	Surgery	Absent	Present	Absent	Absent	Absent	Absent	Absent	Absent	Absent	Absent	Absent	Absent	Absent	Present	Absent	Normal	Normal	Normal	Absent	Not reported	Not reported	No SIRS	Present	Absent	Absent	Absent	Absent	Absent	Absent	Absent	Absent	Absent	Absent	Absent	Absent	Trunk	Lower extremity	Not involved	Survival	Skin graft
1997	Pediatr Surg Int	12	538-540	57	2.5	Toddler	Female	Asia	Minor trauma	Absent	Present	Absent	Absent	Absent	Absent	Absent	Absent	Absent	Absent	Absent	Absent	Absent	Absent	Absent	Fever	Normal	Normal	Absent	Not reported	Not reported	No SIRS	Absent	Absent	Present	Absent	Absent	Absent	Absent	Absent	Absent	Absent	Absent	Absent	Absent	Upper extremity	Not involved	Not involved	Survival	Skin graft
1998	Acta Paediatr Sin	39	415-418	261	4.0	Preschool child	Female	Asia	Varicella	Absent	Absent	Present	Absent	Absent	Absent	Absent	Absent	Absent	Absent	Absent	Absent	Present	Absent	Absent	Fever	Normal	Normal	Absent	Leukocytosis	Normal	3/4	Present	Absent	Absent	Absent	Absent	Absent	Absent	Absent	Absent	Absent	Absent	Absent	Absent	Lower extremity	Not involved	Not involved	Survival	Skin graft
1998	Acta Paediatr Sin	39	415-418	262	4.0	Preschool child	Female	Asia	Varicella	Absent	Absent	Present	Absent	Absent	Absent	Absent	Absent	Absent	Absent	Absent	Absent	Absent	Absent	Absent	Fever	Normal	Normal	Absent	Normal	Normal	No SIRS	Present	Absent	Absent	Absent	Absent	Absent	Absent	Absent	Absent	Absent	Absent	Absent	Absent	Lower extremity	Not involved	Not involved	Survival	Not reported
1998	Can J Surg	41	156-160	58	14.0	Adolescent	Female	North America	None	Absent	Absent	Absent	Absent	Absent	Present	Absent	Absent	Absent	Absent	Absent	Absent	Absent	Absent	Absent	Fever	Normal	Tachypnea	Absent	Leukocytosis	Bandemia	No SIRS	Present	Absent	Absent	Absent	Absent	Absent	Absent	Absent	Absent	Absent	Absent	Absent	Absent	Retroperitoneum	Not involved	Not involved	Survival	Not reported
1998	J Pediatr Surg	33	778-780	59	4.0	Preschool child	Female	Europe	None	Present	Absent	Absent	Present	Present	Absent	Absent	Absent	Absent	Absent	Absent	Absent	Absent	Absent	Absent	Not reported	Not reported	Not reported	Not reported	Not reported	Not reported	4/4	Absent	Absent	Absent	Absent	Absent	Present	Absent	Absent	Absent	Absent	Absent	Absent	Absent	Retroperitoneum	Not involved	Not involved	Survival	Not reported
1998	Pediatr Infect Dis J	17	349;360	53	11.0	School child	Male	South America	Varicella	Absent	Present	Absent	Absent	Present	Absent	Absent	Absent	Present	Present	Absent	Absent	Absent	Present	Present	Fever	Normal	Normal	Absent	Leukocytosis	Bandemia	No SIRS	Absent	Absent	Absent	Absent	Absent	Absent	Absent	Absent	Absent	Present	Present	Absent	Present	Lower extremity	Not involved	Not involved	Survival	Not reported
1998	Pediatr Radiol	28	109-111	60	15.0	Adolescent	Male	North America	Immunocompromise	Absent	Absent	Absent	Absent	Absent	Present	Absent	Absent	Absent	Absent	Absent	Absent	Absent	Absent	Absent	Not reported	Not reported	Not reported	Not reported	Not reported	Not reported	No SIRS	Absent	Absent	Absent	Absent	Absent	Absent	Absent	Absent	Absent	Absent	Present	Absent	Absent	Trunk	Not involved	Not involved	Fatality	Not applicable
1999	Clin Infect Dis	28	153-154	61	16.0	Adolescent	Female	North America	None	Present	Absent	Present	Absent	Absent	Present	Absent	Absent	Absent	Absent	Absent	Absent	Absent	Absent	Absent	Normal	Tachycardia	Tachypnea	Present	Normal	Bandemia	2/4	Present	Absent	Absent	Absent	Absent	Absent	Absent	Absent	Absent	Absent	Absent	Absent	Absent	Lower extremity	Not involved	Not involved	Survival	Not reported
1999	Eye (Lond)	13	676-678	62	5.5	Preschool child	Male	Europe	Trauma	Present	Absent	Present	Absent	Present	Present	Absent	Absent	Absent	Absent	Absent	Absent	Absent	Present	Absent	Fever	Normal	Normal	Absent	Leukocytosis	Normal	2/4	Present	Absent	Present	Absent	Absent	Absent	Absent	Absent	Absent	Absent	Absent	Absent	Present	Head	Not involved	Not involved	Survival	Skin graft
1999	Int J Pediatr Otorhinolaryngol	48	2016-07-01	63	2.0	Toddler	Female	North America	Surgery	Absent	Absent	Absent	Absent	Absent	Absent	Absent	Absent	Absent	Present	Absent	Absent	Absent	Absent	Absent	Normal	Tachycardia	Tachypnea	Absent	Not reported	Not reported	2/4	Absent	Absent	Present	Absent	Absent	Absent	Absent	Absent	Absent	Absent	Present	Absent	Present	Head	Not involved	Not involved	Survival	Not reported
1999	J Ultrasound Med	18	277-281	64	15.0	Adolescent	Male	Asia	Minor trauma	Absent	Absent	Present	Absent	Present	Absent	Present	Absent	Absent	Absent	Absent	Absent	Absent	Absent	Absent	Fever	Tachycardia	Normal	Present	Leukocytosis	Normal	No SIRS	Present	Absent	Absent	Absent	Absent	Absent	Absent	Absent	Absent	Absent	Absent	Absent	Absent	Upper extremity	Not involved	Not involved	Survival	Not reported
1999	J Ultrasound Med	18	277-281	65	0.7	Infant	Male	Asia	Skin infection	Present	Absent	Present	Absent	Absent	Absent	Absent	Absent	Absent	Absent	Absent	Absent	Absent	Absent	Absent	Fever	Tachycardia	Tachypnea	Absent	Leukocytosis	Normal	3/4	Absent	Absent	Present	Absent	Absent	Absent	Absent	Absent	Absent	Absent	Absent	Absent	Absent	Trunk	Not involved	Not involved	Survival	Not reported
1999	Rev Inst Med Trop Sao Paulo	41	63-65	66	7.0	School child	Male	South America	None	Absent	Absent	Present	Absent	Present	Present	Absent	Absent	Absent	Absent	Absent	Absent	Absent	Absent	Absent	Normal	Normal	Tachypnea	Present	Leukocytosis	Bandemia	3/4	Present	Absent	Absent	Absent	Absent	Absent	Absent	Absent	Absent	Absent	Absent	Absent	Absent	Trunk	Not involved	Not involved	Fatality	Not applicable
2000	Int Pediatr	15	232-235	246	14.0	Adolescent	Male	North America	Trauma	Present	Absent	Absent	Absent	Absent	Absent	Absent	Absent	Absent	Absent	Absent	Absent	Absent	Present	Absent	Not reported	Not reported	Not reported	Not reported	Not reported	Not reported	3/4	Present	Absent	Absent	Absent	Absent	Absent	Absent	Absent	Absent	Absent	Absent	Absent	Absent	Lower extremity	Not involved	Not involved	Survival	Skin graft
2000	Int Pediatr	15	232-235	247	1.5	Toddler	Male	North America	Varicella	Absent	Absent	Absent	Absent	Absent	Absent	Absent	Absent	Absent	Absent	Absent	Absent	Absent	Present	Absent	Fever	Normal	Normal	Absent	Leukocytosis	Normal	3/4	Present	Absent	Absent	Absent	Absent	Absent	Absent	Absent	Absent	Absent	Absent	Absent	Absent	Lower extremity	Not involved	Not involved	Survival	Secondary closure
2000	Pediatr Pulmonol	29	400-403	67	9.0	School child	Female	Asia	Immunocompromise	Present	Present	Absent	Absent	Present	Present	Absent	Absent	Absent	Absent	Absent	Present	Absent	Absent	Absent	Normal	Normal	Tachypnea	Present	Leukocytosis	Normal	2/4	Absent	Absent	Absent	Absent	Absent	Absent	Absent	Absent	Absent	Present	Absent	Absent	Absent	Lower extremity	Not involved	Not involved	Fatality	Not applicable
2001	Acta Med Port	14	367-370	68	4.0	Preschool child	Female	Europe	Varicella	Present	Present	Absent	Absent	Absent	Absent	Absent	Absent	Absent	Absent	Absent	Absent	Absent	Present	Absent	Fever	Tachycardia	Normal	Absent	Not reported	Not reported	2/4	Present	Absent	Absent	Absent	Absent	Absent	Absent	Absent	Absent	Absent	Absent	Absent	Absent	Trunk	Lower extremity	Not involved	Survival	Not reported
2001	Acta Med Port	14	367-370	69	3.0	Preschool child	Female	Europe	Varicella	Present	Present	Absent	Absent	Absent	Absent	Absent	Absent	Absent	Absent	Absent	Absent	Absent	Absent	Absent	Fever	Tachycardia	Normal	Absent	Not reported	Not reported	No SIRS	Present	Absent	Absent	Absent	Absent	Absent	Absent	Absent	Absent	Absent	Absent	Absent	Absent	Trunk	Not involved	Not involved	Survival	Not reported
2001	Acta Med Port	14	367-370	70	4.0	Preschool child	Female	Europe	Varicella	Present	Present	Absent	Absent	Absent	Absent	Absent	Absent	Absent	Present	Absent	Absent	Present	Absent	Absent	Normal	Normal	Normal	Absent	Not reported	Not reported	No SIRS	Absent	Absent	Absent	Absent	Absent	Absent	Absent	Absent	Absent	Absent	Absent	Absent	Absent	Trunk	Lower extremity	Not involved	Survival	Not reported
2001	Arch Pediatr	8	1325-1332	71	7.0	School child	Male	Europe	None	Absent	Absent	Present	Absent	Absent	Present	Absent	Absent	Absent	Absent	Absent	Absent	Absent	Absent	Absent	Not reported	Not reported	Not reported	Not reported	Not reported	Not reported	2/4	Present	Absent	Absent	Absent	Absent	Absent	Absent	Absent	Absent	Absent	Absent	Absent	Absent	Upper extremity	Not involved	Not involved	Survival	Not reported
2001	Arch Pediatr	8	1325-1332	72	5.0	Preschool child	Female	Europe	Varicella	Absent	Absent	Absent	Absent	Absent	Absent	Absent	Absent	Absent	Absent	Absent	Present	Absent	Present	Absent	Not reported	Not reported	Not reported	Not reported	Not reported	Not reported	3/4	Present	Absent	Absent	Absent	Absent	Absent	Absent	Absent	Absent	Absent	Absent	Absent	Absent	Trunk	Not involved	Not involved	Survival	Not reported
2001	J Pediatr Hematol Oncol	23	443-447	73	0.8	Infant	Female	North America	Immunocompromise	Present	Absent	Absent	Absent	Absent	Present	Present	Absent	Absent	Absent	Absent	Absent	Absent	Absent	Absent	Fever	Tachycardia	Normal	Present	Not reported	Not reported	3/4	Absent	Absent	Absent	Absent	Absent	Present	Absent	Absent	Absent	Absent	Absent	Absent	Absent	Trunk	Not involved	Not involved	Survival	Not reported
2001	J Pediatr Hematol Oncol	23	443-447	74	11.0	School child	Male	North America	Immunocompromise	Present	Absent	Absent	Absent	Absent	Present	Absent	Absent	Absent	Absent	Absent	Absent	Absent	Absent	Absent	Fever	Tachycardia	Normal	Absent	Not reported	Not reported	No SIRS	Absent	Absent	Present	Absent	Absent	Absent	Absent	Absent	Absent	Absent	Absent	Absent	Absent	Upper extremity	Lower extremity	Not involved	Survival	Not reported
2001	J Pediatr Hematol Oncol	23	443-447	75	16.0	Adolescent	Female	North America	Immunocompromise	Present	Absent	Present	Absent	Absent	Present	Absent	Absent	Absent	Absent	Absent	Absent	Absent	Absent	Absent	Fever	Tachycardia	Normal	Present	Not reported	Not reported	No SIRS	Absent	Absent	Absent	Absent	Absent	Absent	Absent	Absent	Absent	Absent	Absent	Absent	Absent	Upper extremity	Not involved	Not involved	Fatality	Not applicable
2001	J Pediatr Hematol Oncol	23	443-447	76	0.8	Infant	Female	North America	Immunocompromise	Present	Absent	Absent	Absent	Present	Present	Present	Absent	Absent	Absent	Absent	Absent	Absent	Absent	Absent	Fever	Tachycardia	Normal	Absent	Not reported	Not reported	Not calculable	Absent	Absent	Absent	Absent	Absent	Absent	Present	Absent	Absent	Absent	Absent	Absent	Absent	Lower extremity	Not involved	Not involved	Survival	Not reported
2001	J Pediatr Hematol Oncol	23	443-447	77	11.0	School child	Male	North America	Immunocompromise	Present	Absent	Absent	Absent	Absent	Present	Present	Absent	Absent	Absent	Absent	Absent	Absent	Absent	Absent	Fever	Tachycardia	Normal	Absent	Not reported	Not reported	2/4	Absent	Absent	Absent	Absent	Absent	Absent	Absent	Absent	Absent	Absent	Absent	Absent	Absent	Lower extremity	Not involved	Not involved	Survival	Not reported
2001	Pediatr Emerg Care	17	354-355	78	8.0	School child	Male	North America	Trauma	Present	Absent	Present	Absent	Absent	Present	Absent	Absent	Absent	Absent	Absent	Absent	Absent	Absent	Absent	Fever	Normal	Normal	Absent	Not reported	Not reported	2/4	Absent	Present	Absent	Absent	Present	Present	Absent	Absent	Absent	Present	Present	Absent	Present	Lower extremity	Not involved	Not involved	Survival	Not reported
2001	S Afr Med J	91	500-501	79	0.2	Infant	Female	Africa	Immunocompromise	Present	Absent	Absent	Present	Absent	Absent	Present	Absent	Absent	Absent	Absent	Absent	Absent	Absent	Absent	Normal	Normal	Tachypnea	Absent	Leukocytosis	Normal	2/4	Absent	Absent	Present	Absent	Absent	Absent	Absent	Absent	Present	Absent	Absent	Absent	Present	Trunk	Not involved	Not involved	Survival	Secondary closure
2002	Arch Pediatr	9	262-265	80	5.0	Preschool child	Female	Europe	Varicella	Present	Present	Absent	Absent	Absent	Absent	Absent	Absent	Absent	Absent	Absent	Present	Absent	Present	Absent	Fever	Tachycardia	Normal	Present	Not reported	Not reported	No SIRS	Present	Absent	Absent	Absent	Absent	Absent	Absent	Absent	Absent	Absent	Absent	Absent	Absent	Trunk	Not involved	Not involved	Survival	Skin graft
2002	Br J Plast Surg	55	160-163	81	0.4	Infant	Male	Europe	Neuropathy	Absent	Absent	Present	Present	Absent	Absent	Present	Absent	Absent	Absent	Present	Absent	Absent	Absent	Absent	Fever	Normal	Normal	Present	Normal	Normal	2/4	Present	Absent	Absent	Absent	Absent	Absent	Absent	Absent	Absent	Absent	Absent	Absent	Absent	Upper extremity	Not involved	Not involved	Survival	Not reported
2002	Eur J Pediatr	161	464-465	82	12.0	School child	Male	Asia	None	Absent	Absent	Present	Absent	Present	Absent	Absent	Absent	Present	Absent	Absent	Absent	Absent	Absent	Absent	Fever	Normal	Normal	Absent	Normal	Normal	3/4	Absent	Absent	Absent	Absent	Absent	Absent	Absent	Absent	Absent	Present	Absent	Absent	Absent	Lower extremity	Not involved	Not involved	Survival	Not reported
2002	Infect Dis Clin Pract	11	399-402	83	12.0	School child	Female	North America	Skin infection	Present	Present	Absent	Absent	Absent	Absent	Present	Absent	Absent	Absent	Absent	Absent	Absent	Absent	Absent	Fever	Bradycardia	Tachypnea	Present	Leukocytosis	Normal	No SIRS	Absent	Absent	Present	Absent	Absent	Absent	Absent	Absent	Absent	Absent	Absent	Absent	Absent	Lower extremity	Not involved	Not involved	Survival	Skin graft
2002	J Fr Ophtalmol	25	375-378	84	4.0	Preschool child	Male	North America	Minor trauma	Absent	Present	Absent	Absent	Absent	Absent	Absent	Absent	Absent	Absent	Absent	Absent	Absent	Present	Absent	Fever	Normal	Normal	Absent	Not reported	Not reported	2/4	Absent	Present	Absent	Absent	Absent	Absent	Absent	Absent	Absent	Absent	Absent	Absent	Present	Head	Not involved	Not involved	Survival	Not reported
2002	J Craniofac Surg	13	762-764	85	11.0	School child	Male	North America	Trauma	Absent	Absent	Absent	Absent	Absent	Absent	Absent	Absent	Absent	Present	Absent	Absent	Absent	Absent	Absent	Fever	Normal	Normal	Absent	Not reported	Not reported	Not calculable	Absent	Absent	Absent	Absent	Absent	Absent	Absent	Absent	Absent	Present	Absent	Present	Present	Head	Not involved	Not involved	Survival	Skin flap
2002	Pediatr Emerg Care	18	433-435	86	2.0	Toddler	Female	North America	None	Present	Absent	Present	Absent	Absent	Absent	Absent	Absent	Present	Absent	Absent	Present	Absent	Absent	Absent	Hypothermia	Tachycardia	Tachypnea	Present	Leukopenia	Normal	No SIRS	Absent	Present	Absent	Present	Absent	Absent	Absent	Present	Absent	Present	Absent	Absent	Present	Head	Not involved	Not involved	Fatality	Not applicable
2002	Pediatr Infect Dis J	21	179	87	2.0	Toddler	Male	Europe	Minor trauma	Absent	Absent	Present	Absent	Absent	Absent	Absent	Absent	Present	Absent	Absent	Absent	Absent	Absent	Absent	Fever	Normal	Normal	Absent	Not reported	Not reported	3/4	Present	Absent	Absent	Absent	Absent	Absent	Absent	Absent	Absent	Absent	Absent	Absent	Absent	Lower extremity	Not involved	Not involved	Survival	Not reported
2002	Pediatr Transplant	6	344-347	88	4.0	Preschool child	Female	North America	Immunocompromise	Present	Absent	Present	Absent	Absent	Absent	Absent	Absent	Absent	Absent	Absent	Present	Absent	Absent	Absent	Fever	Normal	Normal	Absent	Leukopenia	Normal	2/4	Absent	Absent	Absent	Absent	Present	Present	Absent	Absent	Present	Present	Absent	Absent	Present	Lower extremity	Not involved	Not involved	Fatality	Not applicable
2002	Pediatr Transplant	6	344-347	89	0.9	Infant	Male	North America	Immunocompromise	Present	Absent	Present	Absent	Present	Absent	Absent	Absent	Absent	Absent	Absent	Absent	Absent	Absent	Absent	Normal	Tachycardia	Normal	Present	Leukopenia	Normal	No SIRS	Absent	Absent	Absent	Absent	Absent	Absent	Absent	Present	Absent	Absent	Absent	Absent	Absent	Trunk	Not involved	Not involved	Fatality	Not applicable
2003	Can J Surg	46	9-14	90	3.0	Preschool child	Female	North America	Varicella	Present	Absent	Absent	Absent	Present	Absent	Absent	Absent	Absent	Absent	Absent	Absent	Absent	Absent	Absent	Fever	Tachycardia	Tachypnea	Absent	Not reported	Not reported	No SIRS	Present	Absent	Absent	Absent	Absent	Absent	Absent	Absent	Absent	Absent	Absent	Absent	Absent	Lower extremity	Trunk	Not involved	Survival	Skin graft
2003	Can J Surg	46	9-14	91	5.0	Preschool child	Male	North America	Varicella	Present	Absent	Absent	Absent	Present	Absent	Absent	Absent	Absent	Absent	Absent	Absent	Absent	Absent	Absent	Normal	Tachycardia	Tachypnea	Absent	Not reported	Not reported	3/4	Present	Absent	Absent	Absent	Absent	Absent	Absent	Absent	Absent	Absent	Absent	Absent	Absent	Upper extremity	Not involved	Not involved	Survival	Secondary closure
2003	Can J Surg	46	9-14	92	3.0	Preschool child	Female	North America	Varicella	Present	Absent	Absent	Absent	Absent	Absent	Absent	Absent	Absent	Present	Absent	Absent	Absent	Absent	Absent	Fever	Tachycardia	Tachypnea	Absent	Not reported	Not reported	No SIRS	Present	Absent	Absent	Absent	Absent	Absent	Absent	Absent	Absent	Absent	Absent	Absent	Absent	Lower extremity	Not involved	Not involved	Survival	Secondary closure
2003	Can J Surg	46	9-14	93	4.0	Preschool child	Male	North America	Varicella	Present	Absent	Absent	Absent	Absent	Absent	Absent	Absent	Absent	Absent	Absent	Absent	Absent	Absent	Absent	Fever	Tachycardia	Tachypnea	Absent	Not reported	Not reported	2/4	Present	Absent	Absent	Absent	Absent	Absent	Absent	Absent	Absent	Absent	Absent	Absent	Absent	Upper extremity	Lower extremity	Not involved	Survival	Skin graft
2003	Can J Surg	46	9-14	94	2.0	Toddler	Male	North America	Varicella	Present	Absent	Absent	Absent	Absent	Absent	Absent	Absent	Absent	Absent	Absent	Absent	Absent	Absent	Absent	Fever	Tachycardia	Tachypnea	Absent	Not reported	Not reported	No SIRS	Absent	Absent	Absent	Absent	Absent	Absent	Absent	Absent	Absent	Absent	Absent	Absent	Absent	Head	Trunk	Not involved	Survival	Skin graft
2003	Indian J Pediatr	70	961-963	95	3.0	Preschool child	Female	Asia	Varicella	Absent	Absent	Absent	Absent	Present	Absent	Present	Absent	Absent	Absent	Absent	Absent	Present	Absent	Absent	Fever	Tachycardia	Normal	Absent	Leukocytosis	Normal	No SIRS	Absent	Absent	Absent	Present	Absent	Absent	Absent	Absent	Absent	Absent	Absent	Absent	Absent	Trunk	Not involved	Not involved	Survival	Skin graft
2003	Indian J Pediatr	70	961-963	96	1.0	Toddler	Male	Asia	Varicella	Absent	Absent	Absent	Absent	Absent	Absent	Absent	Absent	Absent	Absent	Absent	Present	Absent	Present	Absent	Fever	Normal	Normal	Absent	Leukocytosis	Normal	No SIRS	Absent	Absent	Absent	Absent	Absent	Absent	Absent	Absent	Absent	Absent	Absent	Absent	Absent	Upper extremity	Not involved	Not involved	Survival	Skin graft
2003	Indian J Pediatr	70	961-963	97	1.0	Toddler	Male	Asia	Varicella	Absent	Absent	Absent	Absent	Absent	Absent	Absent	Absent	Present	Absent	Absent	Absent	Absent	Absent	Absent	Fever	Normal	Normal	Absent	Leukocytosis	Normal	No SIRS	Absent	Absent	Absent	Absent	Absent	Present	Absent	Absent	Absent	Absent	Absent	Absent	Absent	Head	Not involved	Not involved	Survival	Secondary closure
2003	Indian J Pediatr	70	961-963	98	3.0	Preschool child	Male	Asia	Varicella	Absent	Absent	Absent	Absent	Absent	Absent	Absent	Absent	Present	Absent	Absent	Absent	Absent	Absent	Absent	Normal	Normal	Normal	Present	Leukocytosis	Normal	No SIRS	Absent	Absent	Present	Absent	Absent	Absent	Absent	Absent	Absent	Absent	Absent	Absent	Absent	Head	Not involved	Not involved	Survival	Secondary closure
2003	Indian J Pediatr	70	961-963	99	3.0	Preschool child	Male	Asia	Varicella	Present	Absent	Absent	Absent	Present	Absent	Absent	Absent	Present	Absent	Absent	Absent	Absent	Absent	Absent	Normal	Normal	Normal	Absent	Leukocytosis	Normal	No SIRS	Absent	Present	Absent	Absent	Absent	Absent	Absent	Absent	Absent	Absent	Present	Absent	Present	Trunk	Not involved	Not involved	Survival	Secondary closure
2003	Pediatr Infect Dis J	22	666-668	100	17.0	Adolescent	Male	Asia	None	Absent	Absent	Present	Absent	Present	Present	Absent	Absent	Absent	Absent	Absent	Present	Absent	Present	Absent	Normal	Tachycardia	Tachypnea	Absent	Normal	Normal	No SIRS	Absent	Absent	Absent	Absent	Absent	Absent	Absent	Absent	Absent	Absent	Absent	Absent	Absent	Lower extremity	Not involved	Not involved	Survival	Skin graft
2003	Saudi Med J	24	1394-1396	101	14.0	Adolescent	Male	Asia	Minor trauma	Present	Absent	Present	Absent	Absent	Present	Absent	Absent	Absent	Absent	Absent	Absent	Absent	Absent	Absent	Normal	Tachycardia	Tachypnea	Present	Leukocytosis	Normal	No SIRS	Absent	Absent	Present	Absent	Absent	Absent	Absent	Absent	Absent	Absent	Absent	Absent	Absent	Lower extremity	Not involved	Not involved	Survival	Skin graft
2004	Biomedica	54	239-251	102	7.0	School child	Male	South America	Trauma	Absent	Absent	Absent	Absent	Absent	Present	Absent	Absent	Present	Present	Absent	Absent	Absent	Absent	Absent	Normal	Tachycardia	Tachypnea	Absent	Leukocytosis	Normal	No SIRS	Absent	Absent	Absent	Present	Absent	Absent	Absent	Absent	Absent	Absent	Absent	Present	Present	Lower extremity	Trunk	Not involved	Fatality	Not applicable
2004	Erciyes Med J	26	39-43	103	3.0	Preschool child	Female	Asia	Varicella	Present	Absent	Absent	Absent	Absent	Absent	Absent	Absent	Absent	Absent	Absent	Absent	Absent	Present	Absent	Not reported	Not reported	Not reported	Not reported	Normal	Normal	No SIRS	Present	Absent	Absent	Absent	Absent	Absent	Absent	Absent	Absent	Absent	Absent	Absent	Absent	Lower extremity	Trunk	Not involved	Survival	Skin graft
2004	Erciyes Med J	26	39-43	104	0.6	Infant	Female	Asia	Varicella	Present	Absent	Absent	Absent	Absent	Absent	Absent	Absent	Absent	Absent	Absent	Absent	Absent	Present	Absent	Not reported	Not reported	Not reported	Not reported	Normal	Normal	No SIRS	Present	Absent	Absent	Absent	Absent	Absent	Absent	Absent	Absent	Absent	Absent	Absent	Absent	Lower extremity	Not involved	Not involved	Survival	Skin graft
2004	Indian Pediatr	41	623	105	6.0	School child	Male	Asia	Minor trauma	Absent	Absent	Present	Absent	Absent	Absent	Absent	Absent	Present	Absent	Absent	Absent	Absent	Present	Absent	Not reported	Not reported	Not reported	Not reported	Not reported	Not reported	No SIRS	Absent	Absent	Absent	Absent	Absent	Absent	Absent	Absent	Absent	Absent	Absent	Absent	Absent	Lower extremity	Not involved	Not involved	Fatality	Not applicable
2004	Int J Oral Maxillofac Surg	33	411-414	106	14.0	Adolescent	Male	North America	Surgery	Present	Absent	Absent	Absent	Absent	Absent	Absent	Absent	Absent	Absent	Absent	Absent	Absent	Present	Present	Normal	Tachycardia	Normal	Present	Leukopenia	Normal	No SIRS	Present	Absent	Absent	Absent	Absent	Absent	Absent	Absent	Absent	Absent	Absent	Absent	Absent	Head	Not involved	Not involved	Survival	Skin graft
2004	Int J Pediatr Otorhinolaryngol	68	1209-1213	107	0.9	Infant	Male	Asia	None	Present	Present	Absent	Absent	Present	Absent	Absent	Absent	Absent	Absent	Absent	Absent	Absent	Absent	Absent	Fever	Tachycardia	Normal	Present	Normal	Normal	2/4	Present	Absent	Absent	Absent	Absent	Absent	Absent	Absent	Absent	Absent	Absent	Absent	Absent	Head	Not involved	Not involved	Survival	Primary closure
2004	Ned Tijdschr Dermatol Venereol	14	187-189	278	3.0	Preschool child	Female	Europe	Varicella	Present	Absent	Absent	Absent	Absent	Absent	Present	Absent	Absent	Absent	Present	Absent	Present	Absent	Absent	Fever	Normal	Normal	Present	Not reported	Not reported	2/4	Present	Absent	Absent	Absent	Absent	Absent	Absent	Absent	Absent	Absent	Absent	Absent	Absent	Lower extremity	Not involved	Not involved	Fatality	Not applicable
2004	Pediatr Infect Dis J	23	877-879	108	10.0	School child	Female	Asia	Trauma	Absent	Absent	Absent	Absent	Absent	Absent	Present	Absent	Present	Absent	Absent	Absent	Absent	Absent	Absent	Normal	Normal	Tachypnea	Absent	Leukocytosis	Normal	2/4	Absent	Absent	Absent	Absent	Absent	Absent	Absent	Absent	Absent	Absent	Absent	Present	Absent	Upper extremity	Not involved	Not involved	Survival	Skin graft
2004	Unfallchirurg	107	325-327	109	5.0	Preschool child	Male	Europe	Varicella	Absent	Absent	Present	Absent	Present	Absent	Absent	Absent	Absent	Absent	Absent	Absent	Absent	Absent	Absent	Fever	Normal	Normal	Absent	Normal	Normal	No SIRS	Present	Absent	Absent	Absent	Absent	Absent	Absent	Absent	Absent	Absent	Absent	Absent	Absent	Trunk	Not involved	Not involved	Survival	Not reported
2005	Eur J Pediatr	164	113-114	110	13.0	Adolescent	Male	Asia	Immunocompromise	Absent	Absent	Present	Absent	Present	Absent	Absent	Absent	Absent	Absent	Absent	Absent	Absent	Absent	Absent	Fever	Normal	Normal	Absent	Leukopenia	Normal	2/4	Absent	Absent	Absent	Absent	Absent	Absent	Present	Absent	Absent	Absent	Absent	Absent	Absent	Head	Not involved	Not involved	Survival	Secondary closure
2005	J Orthop Trauma	19	353-355	111	8.0	School child	Male	Oceania	Trauma	Present	Absent	Present	Absent	Present	Present	Absent	Absent	Absent	Absent	Present	Absent	Absent	Absent	Present	Fever	Tachycardia	Normal	Absent	Leukocytosis	Normal	2/4	Absent	Absent	Absent	Absent	Absent	Absent	Absent	Absent	Absent	Absent	Present	Absent	Absent	Lower extremity	Not involved	Not involved	Survival	Primary closure
2005	J Pediatr Surg	40	e39-e41	112	1.3	Toddler	Male	Asia	Surgery	Present	Present	Absent	Absent	Absent	Absent	Absent	Absent	Absent	Absent	Absent	Absent	Absent	Absent	Absent	Fever	Normal	Normal	Absent	Not reported	Not reported	2/4	Absent	Absent	Absent	Absent	Present	Absent	Absent	Absent	Absent	Absent	Present	Absent	Present	Trunk	Not involved	Not involved	Survival	Primary closure
2005	Pediatr Hematol Oncol	22	219-222	113	4.0	Preschool child	Female	Asia	Varicella	Present	Present	Absent	Absent	Absent	Present	Absent	Absent	Present	Absent	Absent	Present	Absent	Present	Absent	Fever	Normal	Normal	Present	Leukocytosis	Normal	2/4	Present	Absent	Absent	Absent	Absent	Absent	Absent	Absent	Absent	Absent	Absent	Absent	Absent	Lower extremity	Not involved	Not involved	Survival	Skin graft
2005	Pediatr Infect Dis J	24	942-943	114	0.2	Infant	Male	Asia	None	Absent	Absent	Absent	Absent	Absent	Absent	Present	Absent	Present	Absent	Absent	Absent	Absent	Present	Absent	Not reported	Not reported	Not reported	Not reported	Not reported	Not reported	2/4	Absent	Absent	Absent	Absent	Absent	Absent	Present	Absent	Absent	Absent	Absent	Absent	Absent	Head	Trunk	Not involved	Survival	Secondary closure
2005	Pediatr Nephrol	20	99-101	115	1.3	Toddler	Male	Asia	Immunocompromise	Absent	Present	Absent	Absent	Absent	Absent	Absent	Absent	Present	Absent	Absent	Absent	Absent	Present	Absent	Fever	Normal	Normal	Absent	Normal	Normal	2/4	Absent	Absent	Absent	Absent	Absent	Absent	Present	Absent	Absent	Absent	Absent	Absent	Absent	Lower extremity	Lower extremity	Not involved	Survival	Secondary closure
2006	Acta Pediatr	95	1506-1508	116	1.5	Toddler	Male	Europe	None	Present	Present	Present	Absent	Absent	Present	Absent	Absent	Absent	Absent	Absent	Absent	Absent	Absent	Absent	Fever	Tachycardia	Normal	Present	Leukopenia	Normal	2/4	Present	Absent	Absent	Absent	Absent	Absent	Absent	Absent	Absent	Absent	Absent	Absent	Absent	Lower extremity	Not involved	Not involved	Survival	Not reported
2006	An Pediatr (Barc)	64	187-189	117	0.7	Infant	Male	Europe	None	Present	Present	Absent	Present	Absent	Present	Present	Absent	Absent	Absent	Present	Absent	Absent	Absent	Absent	Fever	Normal	Normal	Present	Leukocytosis	Normal	2/4	Present	Absent	Absent	Absent	Absent	Absent	Absent	Absent	Absent	Absent	Absent	Absent	Absent	Upper extremity	Lower extremity	Not involved	Survival	Not reported
2006	J Laryngol Otol	120	e18	118	8.0	School child	Male	Asia	None	Absent	Absent	Present	Absent	Absent	Absent	Absent	Absent	Absent	Absent	Absent	Absent	Absent	Present	Absent	Fever	Normal	Normal	Absent	Not reported	Not reported	No SIRS	Absent	Absent	Absent	Absent	Absent	Absent	Absent	Absent	Absent	Absent	Absent	Absent	Absent	Head	Not involved	Not involved	Survival	Not reported
2006	Pediatr Crit Care Med	7	482-485	119	12.0	School child	Female	Europe	Trauma	Absent	Absent	Absent	Absent	Absent	Absent	Absent	Absent	Absent	Absent	Absent	Absent	Absent	Present	Absent	Not reported	Not reported	Not reported	Not reported	Normal	Normal	Not calculable	Absent	Absent	Absent	Absent	Absent	Absent	Absent	Absent	Absent	Absent	Absent	Present	Present	Lower extremity	Not involved	Not involved	Survival	Skin graft
2006	Pediatr Emerg Care	22	48-51	120	14.0	Adolescent	Male	North America	Trauma	Present	Absent	Present	Absent	Absent	Absent	Absent	Absent	Absent	Absent	Absent	Absent	Absent	Present	Absent	Fever	Tachycardia	Normal	Present	Leukocytosis	Normal	3/4	Absent	Absent	Absent	Absent	Absent	Absent	Absent	Absent	Absent	Present	Absent	Absent	Absent	Lower extremity	Not involved	Not involved	Survival	Not reported
2007	Adv Ther	24	421-425	121	0.3	Infant	Male	Asia	Skin infection	Absent	Absent	Absent	Absent	Absent	Absent	Present	Absent	Present	Absent	Absent	Absent	Absent	Present	Absent	Normal	Normal	Normal	Absent	Leukopenia	Normal	No SIRS	Absent	Absent	Absent	Present	Present	Present	Present	Absent	Absent	Present	Present	Absent	Present	Trunk	Not involved	Not involved	Survival	Skin flap
2007	Br Dent J	202	607-09	122	13.0	Adolescent	Male	Europe	None	Present	Absent	Present	Absent	Absent	Absent	Present	Absent	Present	Absent	Absent	Absent	Absent	Absent	Absent	Fever	Normal	Normal	Absent	Leukocytosis	Normal	4/4	Absent	Present	Absent	Absent	Absent	Absent	Absent	Absent	Absent	Absent	Present	Absent	Present	Head	Not involved	Not involved	Survival	Secondary closure
2007	Clin Pediatr (Phila)	46	181-183	123	10.0	School child	Female	North America	Skin infection	Present	Absent	Present	Absent	Absent	Present	Absent	Absent	Absent	Absent	Absent	Absent	Absent	Absent	Absent	Fever	Normal	Normal	Absent	Normal	Normal	2/4	Present	Absent	Absent	Absent	Absent	Absent	Absent	Absent	Absent	Absent	Absent	Absent	Absent	Trunk	Upper extremity	Not involved	Fatality	Not applicable
2007	J Pediatr Infect Dis	2	225-229	124	3.0	Preschool child	Male	Asia	I.m. injection	Present	Absent	Present	Absent	Absent	Present	Absent	Absent	Present	Absent	Absent	Absent	Absent	Absent	Absent	Not reported	Not reported	Not reported	Not reported	Leukocytosis	Normal	4/4	Absent	Absent	Absent	Absent	Absent	Absent	Present	Absent	Absent	Absent	Absent	Absent	Absent	Lower extremity	Not involved	Not involved	Survival	Not reported
2007	J Pediatr Infect Dis	2	225-229	125	3.0	Preschool child	Male	Asia	Varicella	Present	Absent	Present	Absent	Absent	Present	Absent	Absent	Present	Absent	Absent	Absent	Absent	Absent	Absent	Not reported	Not reported	Not reported	Not reported	Leukocytosis	Normal	Not calculable	Absent	Present	Present	Absent	Absent	Absent	Absent	Absent	Absent	Absent	Present	Absent	Present	Trunk	Not involved	Not involved	Survival	Not reported
2007	J Pediatr Infect Dis	2	225-229	126	2.0	Toddler	Female	Asia	None	Present	Absent	Present	Absent	Absent	Present	Absent	Absent	Present	Absent	Absent	Absent	Absent	Absent	Absent	Not reported	Not reported	Not reported	Not reported	Leukocytosis	Normal	No SIRS	Absent	Absent	Absent	Absent	Absent	Absent	Absent	Absent	Absent	Absent	Absent	Absent	Absent	Lower extremity	Not involved	Not involved	Survival	Not reported
2007	J Pediatr Infect Dis	2	225-229	127	1.0	Toddler	Male	Asia	Minor trauma	Present	Absent	Present	Absent	Absent	Present	Absent	Absent	Present	Absent	Absent	Absent	Absent	Absent	Absent	Not reported	Not reported	Not reported	Not reported	Leukocytosis	Normal	No SIRS	Absent	Absent	Present	Absent	Absent	Absent	Absent	Absent	Absent	Absent	Absent	Absent	Absent	Trunk	Lower extremity	Not involved	Survival	Not reported
2007	J Pediatr Infect Dis	2	225-229	128	1.0	Toddler	Female	Asia	Minor trauma	Present	Absent	Present	Absent	Absent	Present	Absent	Absent	Present	Absent	Absent	Absent	Absent	Absent	Absent	Not reported	Not reported	Not reported	Not reported	Normal	Normal	3/4	Absent	Absent	Absent	Absent	Absent	Absent	Absent	Absent	Absent	Absent	Absent	Absent	Absent	Head	Not involved	Not involved	Survival	Not reported
2007	J Pediatr Infect Dis	2	225-229	129	3.0	Preschool child	Male	Asia	Minor trauma	Present	Absent	Present	Absent	Absent	Present	Absent	Absent	Present	Absent	Absent	Absent	Absent	Absent	Absent	Not reported	Not reported	Not reported	Not reported	Normal	Normal	No SIRS	Absent	Absent	Present	Absent	Absent	Absent	Absent	Absent	Absent	Absent	Absent	Absent	Absent	Trunk	Not involved	Not involved	Fatality	Not applicable
2007	J Pediatr Infect Dis	2	225-229	130	6.0	School child	Female	Asia	None	Present	Absent	Present	Absent	Absent	Present	Absent	Absent	Present	Absent	Absent	Absent	Absent	Absent	Absent	Not reported	Not reported	Not reported	Not reported	Normal	Normal	2/4	Absent	Absent	Absent	Absent	Absent	Absent	Absent	Absent	Absent	Present	Absent	Absent	Absent	Head	Not involved	Not involved	Survival	Not reported
2007	J Pediatr Infect Dis	2	225-229	131	6.0	School child	Female	Asia	Varicella	Present	Absent	Present	Absent	Absent	Present	Absent	Absent	Present	Absent	Absent	Absent	Absent	Absent	Absent	Not reported	Not reported	Not reported	Not reported	Leukocytosis	Normal	No SIRS	Absent	Absent	Absent	Absent	Absent	Absent	Present	Absent	Absent	Present	Absent	Absent	Present	Trunk	Not involved	Not involved	Survival	Not reported
2007	J Pediatr Infect Dis	2	225-229	132	1.0	Toddler	Male	Asia	Varicella	Present	Absent	Present	Absent	Absent	Present	Absent	Absent	Present	Absent	Absent	Absent	Absent	Absent	Absent	Not reported	Not reported	Not reported	Not reported	Normal	Normal	No SIRS	Absent	Present	Absent	Absent	Absent	Absent	Absent	Absent	Absent	Absent	Absent	Absent	Absent	Trunk	Not involved	Not involved	Survival	Not reported
2007	J Pediatr Infect Dis	2	225-229	133	2.0	Toddler	Male	Asia	None	Present	Absent	Present	Absent	Absent	Present	Absent	Absent	Present	Absent	Absent	Absent	Absent	Absent	Absent	Not reported	Not reported	Not reported	Not reported	Normal	Normal	No SIRS	Absent	Absent	Present	Absent	Absent	Absent	Absent	Absent	Absent	Absent	Absent	Absent	Absent	Lower extremity	Not involved	Not involved	Survival	Not reported
2007	J Pediatr Infect Dis	2	225-229	134	5.0	Preschool child	Female	Asia	Varicella	Present	Absent	Present	Absent	Absent	Present	Absent	Absent	Present	Absent	Absent	Absent	Absent	Absent	Absent	Not reported	Not reported	Not reported	Not reported	Leukopenia	Normal	2/4	Absent	Absent	Present	Absent	Absent	Absent	Absent	Absent	Absent	Absent	Absent	Absent	Absent	Lower extremity	Not involved	Not involved	Fatality	Not applicable
2007	J Pediatr Infect Dis	2	225-229	135	2.0	Toddler	Male	Asia	Varicella	Present	Absent	Present	Absent	Absent	Present	Absent	Absent	Present	Absent	Absent	Absent	Absent	Absent	Absent	Not reported	Not reported	Not reported	Not reported	Normal	Normal	2/4	Absent	Present	Present	Absent	Absent	Absent	Absent	Absent	Absent	Absent	Absent	Absent	Present	Upper extremity	Lower extremity	Not involved	Survival	Not reported
2007	J Pediatr Surg	42	1892-1897	136	1.0	Toddler	Female	Asia	I.m. injection	Absent	Absent	Absent	Absent	Absent	Absent	Absent	Absent	Present	Absent	Absent	Absent	Absent	Present	Absent	Fever	Tachycardia	Normal	Present	Not reported	Not reported	2/4	Present	Absent	Absent	Absent	Absent	Absent	Absent	Absent	Absent	Absent	Absent	Absent	Absent	Trunk	Not involved	Not involved	Survival	Not reported
2007	J Pediatr Surg	42	1892-1897	137	0.6	Infant	Male	Asia	None	Absent	Absent	Absent	Absent	Absent	Absent	Absent	Absent	Present	Absent	Absent	Absent	Absent	Present	Absent	Fever	Tachycardia	Normal	Present	Not reported	Not reported	No SIRS	Present	Absent	Absent	Absent	Absent	Absent	Absent	Absent	Absent	Absent	Absent	Absent	Absent	Head	Not involved	Not involved	Survival	Not reported
2007	J Pediatr Surg	42	1892-1897	138	6.0	School child	Male	Asia	Skin infection	Absent	Absent	Absent	Absent	Absent	Absent	Absent	Absent	Present	Absent	Absent	Absent	Absent	Present	Absent	Fever	Tachycardia	Normal	Present	Not reported	Not reported	4/4	Absent	Absent	Absent	Absent	Absent	Absent	Absent	Absent	Absent	Absent	Absent	Absent	Absent	Head	Trunk	Upper extremity	Fatality	Not applicable
2007	J Pediatr Surg	42	1892-1897	139	1.5	Toddler	Female	Asia	Varicella	Absent	Absent	Absent	Absent	Absent	Absent	Absent	Absent	Absent	Absent	Absent	Present	Absent	Absent	Absent	Normal	Normal	Normal	Absent	Not reported	Not reported	Not calculable	Absent	Absent	Absent	Absent	Absent	Absent	Absent	Absent	Absent	Absent	Absent	Absent	Absent	Trunk	Lower extremity	Not involved	Survival	Not reported
2007	J Pediatr Surg	42	1892-1897	140	2.0	Toddler	Female	Asia	Varicella	Absent	Absent	Absent	Absent	Absent	Absent	Absent	Absent	Present	Absent	Absent	Absent	Absent	Present	Absent	Fever	Tachycardia	Normal	Present	Not reported	Not reported	Not calculable	Present	Absent	Absent	Absent	Absent	Absent	Absent	Absent	Absent	Absent	Absent	Absent	Absent	Trunk	Not involved	Not involved	Survival	Not reported
2007	J Pediatr Surg	42	1892-1897	141	0.7	Infant	Female	Asia	Varicella	Absent	Absent	Absent	Absent	Absent	Absent	Absent	Absent	Present	Absent	Absent	Absent	Absent	Present	Absent	Fever	Tachycardia	Normal	Absent	Not reported	Not reported	Not calculable	Present	Absent	Absent	Absent	Absent	Absent	Absent	Absent	Absent	Absent	Absent	Absent	Absent	Trunk	Not involved	Not involved	Survival	Not reported
2007	J Pediatr Surg	42	1892-1897	142	8.0	School child	Male	Asia	I.m. injection	Absent	Absent	Absent	Absent	Absent	Absent	Absent	Absent	Present	Absent	Absent	Absent	Absent	Present	Absent	Fever	Tachycardia	Normal	Absent	Not reported	Not reported	3/4	Present	Absent	Absent	Absent	Absent	Absent	Absent	Absent	Absent	Absent	Absent	Absent	Absent	Trunk	Not involved	Not involved	Survival	Not reported
2007	J Pediatr Surg	42	1892-1897	143	3.0	Preschool child	Female	Asia	None	Absent	Absent	Absent	Absent	Absent	Present	Absent	Absent	Absent	Absent	Absent	Absent	Absent	Absent	Absent	Fever	Tachycardia	Normal	Present	Not reported	Not reported	2/4	Present	Absent	Absent	Absent	Absent	Absent	Absent	Absent	Absent	Absent	Absent	Absent	Absent	Upper extremity	Lower extremity	Not involved	Survival	Not reported
2007	J Pediatr Surg	42	1892-1897	144	2.0	Toddler	Male	Asia	Varicella	Absent	Absent	Absent	Absent	Absent	Absent	Absent	Absent	Present	Absent	Absent	Absent	Absent	Present	Absent	Fever	Tachycardia	Normal	Absent	Not reported	Not reported	3/4	Absent	Absent	Absent	Absent	Absent	Absent	Absent	Absent	Absent	Absent	Absent	Absent	Absent	Trunk	Not involved	Not involved	Survival	Not reported
2007	J Pediatr Surg	42	1892-1897	145	6.0	School child	Male	Asia	None	Absent	Absent	Absent	Absent	Absent	Absent	Absent	Absent	Present	Absent	Absent	Absent	Absent	Present	Absent	Fever	Tachycardia	Normal	Absent	Not reported	Not reported	No SIRS	Absent	Absent	Absent	Absent	Absent	Absent	Present	Absent	Absent	Absent	Absent	Absent	Absent	Trunk	Not involved	Not involved	Survival	Not reported
2007	J Pediatr Surg	42	1892-1897	146	3.0	Preschool child	Female	Asia	Varicella	Absent	Absent	Absent	Absent	Absent	Absent	Absent	Absent	Present	Absent	Absent	Absent	Absent	Present	Absent	Fever	Tachycardia	Normal	Present	Not reported	Not reported	3/4	Absent	Absent	Absent	Absent	Absent	Absent	Absent	Absent	Absent	Absent	Absent	Absent	Absent	Trunk	Not involved	Not involved	Survival	Not reported
2007	J Pediatr Surg	42	1892-1897	147	4.0	Preschool child	Male	Asia	Varicella	Absent	Absent	Absent	Absent	Absent	Absent	Absent	Absent	Present	Absent	Absent	Absent	Absent	Present	Absent	Fever	Tachycardia	Normal	Absent	Not reported	Not reported	No SIRS	Absent	Absent	Absent	Present	Absent	Absent	Absent	Absent	Absent	Absent	Absent	Absent	Absent	Trunk	Upper extremity	Lower extremity	Survival	Not reported
2007	Pediatr Infect Dis J	26	1165-1166	148	3.0	Preschool child	Female	Europe	Immunocompromise	Present	Absent	Absent	Absent	Absent	Absent	Absent	Absent	Present	Absent	Absent	Absent	Absent	Present	Absent	Normal	Normal	Normal	Absent	Not reported	Not reported	Not calculable	Absent	Absent	Absent	Absent	Absent	Absent	Absent	Absent	Absent	Absent	Absent	Present	Absent	Upper extremity	Not involved	Not involved	Survival	Not reported
2007	Pediatr Infect Dis J	26	1165-1166	149	13.0	Adolescent	Male	Europe	Immunocompromise	Present	Absent	Absent	Absent	Absent	Absent	Absent	Absent	Present	Absent	Absent	Absent	Absent	Present	Absent	Not reported	Not reported	Not reported	Not reported	Not reported	Not reported	No SIRS	Absent	Absent	Absent	Absent	Absent	Absent	Absent	Absent	Absent	Absent	Absent	Present	Absent	Upper extremity	Not involved	Not involved	Survival	Skin graft
2007	Arch Venez Pueric Pediatr	70	22-27	150	10.0	School child	Male	South America	Trauma	Absent	Absent	Absent	Absent	Absent	Absent	Absent	Absent	Absent	Absent	Absent	Absent	Absent	Present	Absent	Fever	Tachycardia	Tachypnea	Absent	Not reported	Not reported	Not calculable	Absent	Absent	Absent	Absent	Absent	Absent	Absent	Absent	Absent	Absent	Absent	Present	Absent	Lower extremity	Not involved	Not involved	Fatality	Not applicable
2008	Arch Dis Child	93	619	151	2.0	Toddler	Female	Europe	Varicella	Present	Present	Present	Absent	Absent	Present	Absent	Absent	Absent	Absent	Absent	Absent	Absent	Present	Absent	Fever	Normal	Normal	Absent	Not reported	Not reported	Not calculable	Present	Absent	Absent	Absent	Absent	Absent	Absent	Absent	Absent	Absent	Absent	Absent	Absent	Trunk	Not involved	Not involved	Survival	Secondary closure
2008	Cases J	1	228	152	8.0	School child	Male	Africa	Minor trauma	Absent	Present	Present	Absent	Absent	Absent	Present	Absent	Absent	Absent	Present	Present	Absent	Absent	Absent	Fever	Tachycardia	Tachypnea	Present	Leukocytosis	Bandemia	No SIRS	Present	Absent	Absent	Absent	Absent	Absent	Absent	Absent	Absent	Absent	Absent	Absent	Absent	Lower extremity	Not involved	Not involved	Survival	Secondary closure
2008	Clin Microbiol Newsltr	30	171-173	153	0.3	Infant	Male	North America	Skin infection	Absent	Absent	Present	Absent	Absent	Absent	Absent	Absent	Absent	Absent	Absent	Absent	Absent	Absent	Absent	Fever	Normal	Normal	Absent	Leukocytosis	Bandemia	3/4	Absent	Absent	Present	Absent	Absent	Absent	Absent	Absent	Absent	Absent	Absent	Absent	Absent	Lower extremity	Not involved	Not involved	Survival	Not reported
2008	Eur J Emerg Med	15	231-233	154	3.0	Preschool child	Female	Europe	Varicella	Absent	Absent	Absent	Absent	Absent	Absent	Absent	Absent	Present	Absent	Present	Absent	Absent	Present	Absent	Fever	Tachycardia	Tachypnea	Present	Leukocytosis	Normal	No SIRS	Present	Absent	Absent	Absent	Absent	Absent	Absent	Absent	Absent	Absent	Absent	Absent	Absent	Head	Not involved	Not involved	Fatality	Not applicable
2008	Indian J Pediatr	75	1090	155	0.1	Infant	Female	Asia	Minor trauma	Present	Absent	Present	Absent	Absent	Absent	Absent	Absent	Absent	Present	Absent	Absent	Absent	Absent	Absent	Not reported	Not reported	Not reported	Not reported	Not reported	Not reported	4/4	Absent	Absent	Present	Absent	Absent	Absent	Absent	Absent	Absent	Absent	Absent	Absent	Absent	Trunk	Not involved	Not involved	Survival	Skin graft
2008	J Chin Med Assoc	71	259-261	156	1.5	Toddler	Male	Asia	None	Absent	Absent	Present	Absent	Absent	Present	Absent	Absent	Absent	Absent	Absent	Absent	Present	Present	Absent	Fever	Normal	Normal	Absent	Not reported	Not reported	2/4	Absent	Absent	Present	Absent	Absent	Present	Present	Absent	Absent	Present	Absent	Absent	Present	Trunk	Upper extremity	Lower extremity	Survival	Skin flap
2008	J Wound Care	17	5-10	279	4.0	Preschool child	Male	Asia	Minor trauma	Present	Absent	Absent	Absent	Absent	Absent	Absent	Absent	Absent	Absent	Absent	Absent	Absent	Present	Absent	Fever	Normal	Tachypnea	Absent	Not reported	Not reported	2/4	Not reported	Not reported	Not reported	Not reported	Not reported	Not reported	Not reported	Not reported	Not reported	Not reported	Not reported	Not reported	Not reported	Trunk	Not involved	Not involved	Survival	Skin graft
2008	Rev Bras Otorrinolaringo	74	79	157	0.2	Infant	Male	South America	Skin infection	Present	Absent	Present	Present	Absent	Absent	Absent	Absent	Present	Present	Absent	Absent	Absent	Absent	Absent	Fever	Normal	Normal	Absent	Normal	Normal	No SIRS	Absent	Present	Absent	Absent	Absent	Absent	Present	Absent	Absent	Absent	Absent	Absent	Present	Head	Not involved	Not involved	Survival	Secondary closure
2008	Semin Arthritis Rheum	37	236-242	158	12.0	School child	Male	North America	Immunocompromise	Absent	Absent	Present	Absent	Absent	Present	Absent	Absent	Absent	Absent	Absent	Absent	Absent	Absent	Absent	Fever	Tachycardia	Normal	Present	Leukopenia	Normal	2/4	Absent	Present	Absent	Absent	Absent	Absent	Absent	Absent	Absent	Absent	Absent	Absent	Absent	Head	Not involved	Not involved	Survival	Not reported
2009	Am J Emerg Med	27	1017.e3-5	159	11.0	School child	Female	Asia	Minor trauma	Absent	Absent	Present	Absent	Absent	Present	Absent	Absent	Absent	Absent	Absent	Present	Absent	Present	Absent	Normal	Normal	Tachypnea	Absent	Normal	Normal	2/4	Present	Absent	Absent	Absent	Absent	Absent	Absent	Absent	Absent	Absent	Absent	Absent	Absent	Lower extremity	Not involved	Not involved	Fatality	Not applicable
2009	An Pediatr (Barc)	70	374-378	160	1.2	Toddler	Male	Europe	Minor trauma	Present	Present	Present	Present	Absent	Present	Absent	Present	Absent	Absent	Absent	Absent	Absent	Absent	Absent	Fever	Normal	Normal	Absent	Normal	Bandemia	2/4	Absent	Absent	Present	Absent	Absent	Absent	Absent	Absent	Absent	Absent	Absent	Absent	Absent	Upper extremity	Not involved	Not involved	Survival	Secondary closure
2009	Ann Trop Pediatr	29	309-311	161	3.0	Preschool child	Male	Asia	Minor trauma	Present	Absent	Present	Absent	Absent	Absent	Absent	Absent	Absent	Absent	Absent	Present	Absent	Absent	Absent	Normal	Tachycardia	Tachypnea	Absent	Normal	Normal	3/4	Absent	Absent	Absent	Absent	Present	Absent	Absent	Absent	Absent	Present	Absent	Absent	Present	Lower extremity	Not involved	Not involved	Survival	Skin graft
2009	Chir Main	28	322-325	162	16.0	Adolescent	Male	North America	Minor trauma	Present	Present	Absent	Absent	Absent	Absent	Absent	Absent	Absent	Absent	Absent	Absent	Absent	Present	Absent	Normal	Normal	Normal	Absent	Leukocytosis	Normal	No SIRS	Absent	Absent	Present	Absent	Absent	Absent	Absent	Absent	Absent	Absent	Absent	Absent	Absent	Upper extremity	Not involved	Not involved	Survival	Secondary closure
2009	Intensive Care Med	35	1145-1146	163	0.8	Infant	Male	Europe	Skin infection	Absent	Present	Absent	Absent	Absent	Absent	Absent	Absent	Absent	Absent	Absent	Absent	Absent	Present	Absent	Fever	Normal	Normal	Absent	Not reported	Not reported	Not calculable	Absent	Absent	Present	Absent	Absent	Absent	Absent	Absent	Absent	Absent	Absent	Absent	Absent	Head	Not involved	Not involved	Survival	Primary closure
2009	Int J Pediatr Otorhinolaryngol	73	467-473	164	6.0	School child	Male	North America	Immunocompromise	Present	Present	Present	Absent	Absent	Absent	Absent	Absent	Absent	Absent	Absent	Absent	Absent	Absent	Absent	Fever	Normal	Normal	Absent	Leukopenia	Normal	2/4	Absent	Absent	Absent	Absent	Absent	Absent	Absent	Present	Absent	Absent	Absent	Absent	Absent	Head	Not involved	Not involved	Survival	Not reported
2009	Pediatr Radiol	39	1095-1097	165	15.0	Adolescent	Male	Europe	Immunocompromise	Absent	Absent	Present	Absent	Absent	Absent	Absent	Absent	Present	Absent	Absent	Absent	Absent	Absent	Absent	Normal	Tachycardia	Normal	Present	Leukopenia	Normal	No SIRS	Absent	Absent	Absent	Absent	Absent	Absent	Absent	Absent	Absent	Absent	Absent	Absent	Absent	Trunk	Lower extremity	Not involved	Fatality	Not applicable
2009	Rev Chil Infect	26	152-155	166	3.0	Preschool child	Male	South America	Minor trauma	Present	Present	Absent	Present	Absent	Absent	Absent	Absent	Absent	Absent	Absent	Absent	Absent	Present	Absent	Normal	Normal	Tachypnea	Present	Leukopenia	Normal	2/4	Present	Absent	Absent	Absent	Absent	Absent	Absent	Absent	Absent	Absent	Absent	Absent	Absent	Head	Not involved	Not involved	Survival	Not reported
2009	Ugeskr Laeger	171	147	274	13.0	Adolescent	Female	Europe	Surgery	Absent	Absent	Present	Absent	Absent	Present	Absent	Absent	Present	Absent	Absent	Absent	Absent	Absent	Absent	Normal	Normal	Normal	Absent	Normal	Normal	3/4	Present	Absent	Absent	Absent	Absent	Absent	Absent	Absent	Absent	Absent	Absent	Absent	Absent	Upper extremity	Not involved	Not involved	Survival	Not reported
2009	Ugeskr Laeger	171	147	275	10.0	School child	Male	Europe	Surgery	Present	Present	Absent	Absent	Absent	Absent	Absent	Absent	Absent	Absent	Absent	Absent	Absent	Absent	Absent	Not reported	Not reported	Not reported	Not reported	Leukocytosis	Normal	3/4	Present	Absent	Absent	Absent	Absent	Absent	Absent	Absent	Absent	Absent	Absent	Absent	Absent	Head	Not involved	Not involved	Survival	Not reported
2009	Wounds	21	74-78	167	14.0	Adolescent	Female	North America	Minor trauma	Present	Present	Present	Absent	Absent	Present	Absent	Absent	Present	Absent	Absent	Absent	Present	Absent	Absent	Normal	Normal	Normal	Absent	Leukocytosis	Normal	No SIRS	Present	Absent	Absent	Absent	Absent	Absent	Absent	Absent	Absent	Absent	Absent	Absent	Absent	Upper extremity	Not involved	Not involved	Survival	Skin graft
2010	Clin Infect Dis	50	69-72	168	6.0	School child	Male	North America	None	Absent	Absent	Present	Present	Absent	Present	Absent	Absent	Absent	Absent	Absent	Absent	Absent	Absent	Absent	Fever	Tachycardia	Tachypnea	Absent	Leukocytosis	Bandemia	Not calculable	Absent	Absent	Present	Absent	Absent	Absent	Absent	Absent	Absent	Absent	Absent	Absent	Absent	Upper extremity	Not involved	Not involved	Survival	Not reported
2010	Indian J Dermatol	55	399-401	169	2.0	Toddler	Male	Asia	Skin infection	Absent	Absent	Present	Absent	Absent	Absent	Present	Absent	Present	Absent	Absent	Absent	Absent	Present	Absent	Not reported	Not reported	Not reported	Not reported	Not reported	Not reported	2/4	Absent	Absent	Present	Absent	Absent	Absent	Absent	Absent	Absent	Absent	Absent	Absent	Absent	Lower extremity	Not involved	Not involved	Survival	Not reported
2010	Indian J Dermatol	55	399-401	170	8.0	School child	Female	Asia	Skin infection	Absent	Present	Present	Absent	Absent	Absent	Present	Absent	Present	Absent	Absent	Absent	Absent	Present	Absent	Not reported	Not reported	Not reported	Not reported	Not reported	Not reported	2/4	Absent	Absent	Present	Absent	Absent	Absent	Present	Absent	Absent	Absent	Absent	Absent	Present	Lower extremity	Not involved	Not involved	Survival	Not reported
2010	Indian J Dermatol	55	399-401	171	11.0	School child	Female	Asia	Skin infection	Absent	Absent	Absent	Absent	Absent	Absent	Absent	Absent	Absent	Present	Absent	Absent	Absent	Present	Absent	Not reported	Not reported	Not reported	Not reported	Not reported	Not reported	2/4	Absent	Absent	Absent	Absent	Absent	Present	Absent	Absent	Absent	Absent	Absent	Absent	Absent	Trunk	Not involved	Not involved	Survival	Not reported
2010	Indian J Pediatr	77	1332-1334	172	9.0	School child	Male	Asia	Minor trauma	Absent	Absent	Present	Absent	Present	Present	Absent	Absent	Present	Absent	Absent	Absent	Absent	Absent	Absent	Fever	Normal	Tachypnea	Present	Leukocytosis	Normal	No SIRS	Absent	Absent	Present	Absent	Absent	Absent	Absent	Absent	Absent	Absent	Absent	Absent	Absent	Lower extremity	Lower extremity	Not involved	Survival	Not reported
2010	Infection	38	223-225	173	16.0	Adolescent	Female	Europe	Minor trauma	Absent	Absent	Present	Absent	Present	Present	Absent	Absent	Absent	Absent	Absent	Absent	Absent	Absent	Absent	Normal	Tachycardia	Normal	Present	Leukopenia	Normal	No SIRS	Absent	Absent	Present	Absent	Absent	Absent	Absent	Absent	Absent	Absent	Absent	Absent	Absent	Upper extremity	Lower extremity	Lower extremity	Survival	Skin graft
2010	J Clin Rheumatol	16	49-50	174	17.0	Adolescent	Female	North America	Immunocompromise	Present	Absent	Present	Present	Absent	Present	Present	Present	Present	Absent	Absent	Absent	Absent	Present	Absent	Normal	Tachycardia	Tachypnea	Present	Leukopenia	Normal	No SIRS	Absent	Absent	Absent	Absent	Absent	Absent	Absent	Absent	Absent	Present	Absent	Absent	Absent	Upper extremity	Lower extremity	Not involved	Fatality	Not applicable
2010	Lancet	375	1052	175	0.7	Infant	Female	North America	Varicella	Present	Absent	Present	Absent	Absent	Present	Absent	Absent	Present	Absent	Absent	Absent	Absent	Absent	Absent	Fever	Normal	Normal	Absent	Not reported	Not reported	2/4	Present	Absent	Absent	Absent	Absent	Absent	Absent	Absent	Absent	Absent	Absent	Absent	Absent	Upper extremity	Not involved	Not involved	Survival	Not reported
2010	Monatsschr Kinderheilkd	158	210-213	176	9.0	School child	Female	Europe	Skin infection	Present	Absent	Present	Absent	Absent	Present	Absent	Absent	Absent	Absent	Absent	Present	Present	Absent	Absent	Fever	Tachycardia	Normal	Absent	Leukocytosis	Bandemia	2/4	Present	Absent	Absent	Absent	Absent	Absent	Absent	Absent	Absent	Absent	Absent	Absent	Absent	Trunk	Lower extremity	Not involved	Survival	Skin graft
2010	Can J Plast Surg	18	139-142	276	8.0	School child	Female	North America	None	Present	Absent	Present	Present	Absent	Present	Absent	Absent	Absent	Absent	Absent	Absent	Absent	Present	Absent	Not reported	Not reported	Not reported	Not reported	Not reported	Not reported	2/4	Not reported	Not reported	Not reported	Not reported	Not reported	Not reported	Not reported	Not reported	Not reported	Not reported	Not reported	Not reported	Not reported	Lower extremity	Not involved	Not involved	Survival	Skin flap
2010	Orbit	29	63-64	177	1.3	Toddler	Female	Africa	Immunocompromise	Absent	Absent	Present	Absent	Absent	Absent	Absent	Absent	Absent	Absent	Absent	Absent	Absent	Present	Absent	Not reported	Not reported	Not reported	Not reported	Leukopenia	Normal	2/4	Absent	Absent	Absent	Absent	Absent	Absent	Present	Absent	Absent	Absent	Absent	Absent	Absent	Head	Not involved	Not involved	Survival	Not reported
2010	Turkiye Klinikleri J Med Sci	30	384-386	178	1.5	Toddler	Male	Asia	Minor trauma	Absent	Present	Absent	Absent	Absent	Absent	Absent	Present	Absent	Absent	Absent	Absent	Absent	Present	Present	Not reported	Not reported	Not reported	Not reported	Not reported	Not reported	No SIRS	Absent	Absent	Absent	Absent	Absent	Absent	Absent	Absent	Absent	Absent	Absent	Absent	Absent	Upper extremity	Not involved	Not involved	Survival	Not reported
2011	Acta Med Port	24	621-626	179	10.0	School child	Male	Europe	Surgery	Present	Present	Present	Absent	Absent	Present	Absent	Absent	Absent	Absent	Absent	Absent	Absent	Absent	Absent	Fever	Normal	Normal	Absent	Normal	Normal	2/4	Absent	Present	Absent	Absent	Absent	Present	Absent	Absent	Absent	Absent	Present	Absent	Present	Trunk	Not involved	Not involved	Survival	Skin graft
2011	BMJ Case Rep		4453	180	15.0	Adolescent	Female	Asia	Skin infection	Absent	Absent	Absent	Absent	Absent	Absent	Absent	Absent	Present	Present	Absent	Absent	Absent	Present	Absent	Not reported	Not reported	Not reported	Not reported	Normal	Normal	2/4	Present	Absent	Absent	Absent	Absent	Absent	Absent	Absent	Absent	Absent	Absent	Absent	Absent	Head	Not involved	Not involved	Survival	Skin flap
2011	Cir Plast Iberolatinoam	37	171-175	181	4.0	Preschool child	Female	South America	None	Absent	Absent	Absent	Absent	Absent	Present	Absent	Absent	Absent	Absent	Absent	Absent	Present	Present	Absent	Not reported	Not reported	Not reported	Not reported	Normal	Normal	2/4	Absent	Absent	Present	Absent	Absent	Absent	Absent	Absent	Absent	Absent	Absent	Absent	Absent	Trunk	Lower extremity	Not involved	Survival	Skin graft
2011	Jpn J Infect Dis	64	147-149	182	9.0	School child	Female	Asia	Neuropathy	Absent	Absent	Present	Absent	Absent	Absent	Absent	Absent	Present	Absent	Absent	Absent	Absent	Present	Absent	Fever	Normal	Normal	Absent	Not reported	Not reported	2/4	Present	Absent	Absent	Absent	Absent	Absent	Absent	Absent	Absent	Absent	Absent	Absent	Absent	Lower extremity	Not involved	Not involved	Survival	Not reported
2011	Jpn J Infect Dis	64	147-149	183	11.0	School child	Female	Asia	Neuropathy	Absent	Present	Present	Absent	Absent	Absent	Present	Absent	Present	Absent	Absent	Absent	Absent	Absent	Absent	Fever	Tachycardia	Tachypnea	Present	Not reported	Not reported	4/4	Present	Absent	Absent	Absent	Absent	Absent	Absent	Absent	Absent	Absent	Absent	Absent	Absent	Lower extremity	Not involved	Not involved	Survival	Not reported
2011	Jpn J Infect Dis	64	147-149	184	12.0	School child	Female	Asia	Neuropathy	Absent	Present	Present	Absent	Absent	Absent	Present	Absent	Present	Absent	Absent	Absent	Absent	Absent	Absent	Normal	Tachycardia	Tachypnea	Present	Not reported	Not reported	3/4	Present	Absent	Absent	Absent	Absent	Absent	Absent	Absent	Absent	Absent	Absent	Absent	Absent	Lower extremity	Lower extremity	Not involved	Fatality	Not applicable
2011	J Emerg Med	41	47-50	185	3.0	Preschool child	Male	North America	Trauma	Present	Absent	Present	Absent	Absent	Absent	Absent	Absent	Absent	Absent	Absent	Absent	Present	Present	Absent	Fever	Tachycardia	Tachypnea	Absent	Normal	Bandemia	No SIRS	Present	Absent	Absent	Absent	Absent	Absent	Absent	Absent	Absent	Absent	Absent	Absent	Absent	Trunk	Upper extremity	Not involved	Survival	Not reported
2011	J Plast Reconstruct Aesthet Surg	64	123-127	186	2.0	Toddler	Female	Europe	Varicella	Absent	Absent	Absent	Absent	Present	Present	Absent	Absent	Present	Absent	Absent	Absent	Absent	Present	Absent	Normal	Tachycardia	Normal	Absent	Leukocytosis	Normal	2/4	Present	Absent	Absent	Absent	Absent	Absent	Absent	Absent	Absent	Absent	Absent	Absent	Absent	Trunk	Not involved	Not involved	Survival	Skin graft
2011	J Pediatr Orthop B	20	264-269	248	4.3	Preschool child	Male	Asia	Varicella	Absent	Absent	Present	Absent	Absent	Present	Absent	Present	Present	Absent	Absent	Absent	Absent	Absent	Absent	Not reported	Not reported	Not reported	Not reported	Leukocytosis	Normal	3/4	Absent	Absent	Absent	Absent	Absent	Absent	Absent	Absent	Absent	Absent	Absent	Absent	Absent	Lower extremity	Not involved	Not involved	Survival	Not reported
2011	Pan Afr Med J	10	10	187	17.0	Adolescent	Female	Africa	Diabetes	Present	Present	Present	Absent	Absent	Absent	Absent	Absent	Present	Absent	Absent	Absent	Absent	Present	Absent	Not reported	Not reported	Not reported	Not reported	Leukocytosis	Normal	Not calculable	Present	Absent	Absent	Absent	Absent	Absent	Absent	Absent	Absent	Absent	Absent	Absent	Absent	Head	Not involved	Not involved	Fatality	Not applicable
2012	Am J Respir Crit Care Med	186	202-203	188	1.2	Toddler	Female	South America	Trauma	Present	Absent	Present	Present	Absent	Absent	Absent	Absent	Absent	Present	Absent	Absent	Absent	Absent	Absent	Fever	Tachycardia	Normal	Present	Not reported	Not reported	2/4	Absent	Absent	Present	Absent	Absent	Absent	Absent	Absent	Absent	Absent	Absent	Absent	Absent	Trunk	Not involved	Not involved	Survival	Not reported
2012	Arch Otolaryngol Head Neck Surg	138	372-375	189	5.0	Preschool child	Male	North America	Minor trauma	Present	Present	Present	Absent	Absent	Absent	Absent	Absent	Absent	Absent	Absent	Absent	Absent	Absent	Absent	Fever	Normal	Normal	Present	Leukocytosis	Bandemia	Not calculable	Present	Absent	Absent	Absent	Absent	Absent	Absent	Absent	Absent	Absent	Absent	Absent	Absent	Head	Not involved	Not involved	Survival	Primary closure
2012	Case Rep Infect Dis		517135	190	0.5	Infant	Female	Asia	None	Present	Absent	Absent	Present	Present	Absent	Absent	Absent	Present	Absent	Absent	Present	Absent	Absent	Absent	Fever	Normal	Normal	Present	Leukocytosis	Normal	2/4	Absent	Absent	Absent	Absent	Absent	Absent	Present	Absent	Absent	Absent	Absent	Absent	Absent	Lower extremity	Lower extremity	Not involved	Survival	Skin graft
2012	Chin Med J	125	951-953	191	7.0	School child	Female	Asia	Varicella	Present	Present	Absent	Absent	Absent	Absent	Absent	Absent	Present	Absent	Absent	Absent	Absent	Present	Absent	Normal	Tachycardia	Tachypnea	Present	Leukocytosis	Normal	No SIRS	Present	Absent	Absent	Absent	Absent	Absent	Absent	Absent	Absent	Absent	Absent	Absent	Absent	Trunk	Lower extremity	Not involved	Survival	Skin graft
2012	Ear Nose Throat J	91	479-483	192	14.0	Adolescent	Male	North America	Immunocompromise	Present	Present	Present	Absent	Present	Present	Absent	Absent	Present	Absent	Absent	Absent	Absent	Present	Absent	Not reported	Not reported	Not reported	Not reported	Leukocytosis	Normal	No SIRS	Absent	Absent	Absent	Absent	Absent	Absent	Absent	Absent	Absent	Present	Absent	Absent	Absent	Head	Not involved	Not involved	Survival	Skin flap
2012	Int J Pediatr Otorhinolaryngol	76	1857-1860	193	1.5	Toddler	Male	North America	Immunocompromise	Absent	Present	Absent	Absent	Absent	Absent	Absent	Absent	Present	Absent	Absent	Absent	Present	Present	Absent	Not reported	Not reported	Not reported	Not reported	Not reported	Not reported	2/4	Absent	Absent	Absent	Absent	Absent	Absent	Absent	Absent	Absent	Absent	Absent	Absent	Absent	Head	Not involved	Not involved	Survival	Skin flap
2012	J Pediatr Hematol Oncol	34	e246-e248	194	15.0	Adolescent	Female	Europe	Immunocompromise	Present	Absent	Present	Absent	Absent	Present	Absent	Absent	Absent	Absent	Absent	Absent	Absent	Absent	Absent	Normal	Tachycardia	Normal	Present	Leukopenia	Normal	Not calculable	Absent	Absent	Absent	Absent	Absent	Absent	Absent	Present	Absent	Absent	Absent	Absent	Absent	Upper extremity	Not involved	Not involved	Survival	Not reported
2012	J AAPOS	16	168-172	195	1.3	Toddler	Male	North America	Minor trauma	Present	Present	Present	Absent	Absent	Absent	Absent	Absent	Absent	Absent	Absent	Absent	Absent	Absent	Absent	Fever	Normal	Normal	Absent	Normal	Normal	2/4	Present	Absent	Absent	Absent	Absent	Absent	Absent	Absent	Absent	Absent	Absent	Absent	Absent	Head	Not involved	Not involved	Survival	Not reported
2012	Pediatr Rep	4	e4	196	7.0	School child	Male	Europe	Immunocompromise	Present	Present	Absent	Absent	Absent	Absent	Absent	Absent	Absent	Absent	Absent	Present	Absent	Absent	Absent	Fever	Normal	Normal	Absent	Leukopenia	Normal	2/4	Absent	Absent	Present	Absent	Absent	Absent	Absent	Absent	Absent	Absent	Absent	Absent	Absent	Lower extremity	Lower extremity	Not involved	Survival	Not reported
2013	Ann Chir Plast Esthet	58	362-366	197	16.0	Adolescent	Male	Africa	Trauma	Present	Present	Absent	Absent	Absent	Absent	Absent	Absent	Absent	Absent	Absent	Absent	Absent	Present	Absent	Fever	Tachycardia	Normal	Present	Leukocytosis	Normal	4/4	Present	Absent	Absent	Absent	Absent	Absent	Absent	Absent	Absent	Absent	Absent	Absent	Absent	Trunk	Not involved	Not involved	Survival	Skin graft
2013	Case Rep Pediatr		373712	198	6.0	School child	Female	North America	Trauma	Present	Present	Absent	Absent	Absent	Absent	Absent	Absent	Present	Absent	Present	Absent	Absent	Absent	Absent	Fever	Tachycardia	Normal	Present	Leukocytosis	Bandemia	2/4	Absent	Absent	Absent	Absent	Absent	Absent	Absent	Absent	Absent	Absent	Absent	Absent	Absent	Trunk	Not involved	Not involved	Fatality	Not applicable
2013	Int J Pediatr Otorhinolaryngol Extra	8	44-46	199	1.3	Toddler	Male	Europe	None	Present	Present	Absent	Absent	Absent	Absent	Absent	Absent	Absent	Absent	Absent	Absent	Absent	Present	Absent	Fever	Normal	Normal	Absent	Normal	Normal	Not calculable	Absent	Absent	Absent	Absent	Absent	Absent	Present	Absent	Absent	Absent	Absent	Absent	Absent	Head	Not involved	Not involved	Survival	Secondary closure
2013	Iran J Kidney Dis	7	496-498	200	7.0	School child	Male	Asia	Immunocompromise	Present	Absent	Absent	Absent	Absent	Absent	Absent	Absent	Present	Absent	Absent	Absent	Absent	Present	Absent	Not reported	Not reported	Not reported	Not reported	Not reported	Not reported	2/4	Absent	Absent	Absent	Absent	Absent	Absent	Present	Absent	Absent	Absent	Absent	Absent	Absent	Lower extremity	Lower extremity	Not involved	Survival	Skin graft
2013	Iran J Pediatr	23	601-603	201	0.6	Infant	Male	Asia	None	Present	Absent	Present	Absent	Absent	Absent	Absent	Absent	Absent	Absent	Absent	Absent	Present	Absent	Absent	Fever	Normal	Tachypnea	Absent	Not reported	Not reported	2/4	Absent	Absent	Absent	Absent	Absent	Absent	Present	Absent	Absent	Absent	Absent	Absent	Absent	Trunk	Lower extremity	Lower extremity	Survival	Skin graft
2013	Orthopedics	36	e741-e745	203	14.0	Adolescent	Male	North America	Minor trauma	Present	Absent	Absent	Absent	Present	Absent	Absent	Absent	Absent	Absent	Absent	Absent	Present	Absent	Absent	Fever	Normal	Normal	Absent	Leukocytosis	Bandemia	No SIRS	Present	Absent	Absent	Absent	Absent	Absent	Absent	Absent	Absent	Absent	Absent	Absent	Absent	Upper extremity	Not involved	Not involved	Survival	Not reported
2013	Orthopedics	36	e741-e745	204	2.0	Toddler	Female	North America	Trauma	Present	Absent	Absent	Absent	Present	Absent	Absent	Absent	Absent	Absent	Absent	Absent	Absent	Absent	Absent	Fever	Normal	Normal	Absent	Normal	Normal	No SIRS	Absent	Absent	Absent	Absent	Absent	Absent	Absent	Absent	Absent	Absent	Absent	Absent	Present	Lower extremity	Not involved	Not involved	Survival	Not reported
2013	Orthopedics	36	e741-e745	205	2.0	Toddler	Female	North America	None	Present	Absent	Absent	Absent	Present	Absent	Absent	Absent	Absent	Absent	Absent	Absent	Present	Absent	Absent	Fever	Normal	Normal	Absent	Normal	Normal	No SIRS	Present	Absent	Absent	Absent	Absent	Absent	Absent	Absent	Absent	Absent	Absent	Absent	Absent	Lower extremity	Not involved	Not involved	Survival	Not reported
2013	Orthopedics	36	e741-e745	206	1.0	Toddler	Male	North America	None	Present	Absent	Absent	Absent	Present	Absent	Absent	Absent	Absent	Absent	Absent	Absent	Absent	Absent	Absent	Normal	Normal	Normal	Absent	Normal	Normal	No SIRS	Absent	Absent	Present	Absent	Absent	Absent	Absent	Absent	Absent	Absent	Absent	Absent	Absent	Lower extremity	Lower extremity	Not involved	Survival	Not reported
2013	Orthopedics	36	e741-e745	207	3.0	Preschool child	Male	North America	None	Present	Absent	Absent	Absent	Present	Absent	Absent	Absent	Absent	Absent	Absent	Absent	Present	Absent	Absent	Fever	Normal	Normal	Absent	Leukocytosis	Normal	2/4	Present	Absent	Absent	Absent	Absent	Absent	Absent	Absent	Absent	Absent	Absent	Absent	Absent	Lower extremity	Lower extremity	Not involved	Survival	Not reported
2013	Orthopedics	36	e741-e745	208	16.0	Adolescent	Female	North America	None	Present	Absent	Absent	Absent	Present	Absent	Absent	Absent	Absent	Absent	Absent	Absent	Absent	Absent	Absent	Fever	Normal	Normal	Absent	Leukocytosis	Bandemia	2/4	Absent	Absent	Present	Absent	Absent	Absent	Absent	Absent	Absent	Absent	Absent	Absent	Absent	Lower extremity	Not involved	Not involved	Survival	Not reported
2013	Orthopedics	36	e741-e745	209	12.0	School child	Male	North America	Surgery	Present	Absent	Absent	Absent	Present	Absent	Absent	Absent	Absent	Absent	Absent	Absent	Present	Absent	Absent	Fever	Normal	Normal	Absent	Leukocytosis	Normal	4/4	Absent	Absent	Absent	Absent	Absent	Absent	Absent	Absent	Absent	Absent	Absent	Absent	Present	Lower extremity	Not involved	Not involved	Survival	Not reported
2013	Orthopedics	36	e741-e745	210	10.0	School child	Female	North America	None	Present	Absent	Absent	Absent	Present	Absent	Absent	Absent	Absent	Absent	Absent	Absent	Absent	Absent	Absent	Fever	Normal	Normal	Absent	Leukocytosis	Normal	2/4	Present	Absent	Absent	Absent	Absent	Absent	Absent	Absent	Absent	Absent	Absent	Absent	Absent	Lower extremity	Not involved	Not involved	Survival	Not reported
2013	Orthopedics	36	e741-e745	211	13.0	Adolescent	Female	North America	Skin infection	Present	Absent	Absent	Absent	Present	Absent	Absent	Absent	Absent	Absent	Absent	Absent	Present	Absent	Absent	Normal	Normal	Normal	Absent	Leukocytosis	Bandemia	No SIRS	Present	Absent	Absent	Absent	Absent	Absent	Absent	Absent	Absent	Absent	Absent	Absent	Absent	Lower extremity	Not involved	Not involved	Survival	Not reported
2013	Orthopedics	36	e741-e745	212	8.0	School child	Female	North America	None	Present	Absent	Absent	Absent	Present	Absent	Absent	Absent	Absent	Absent	Absent	Absent	Absent	Absent	Absent	Fever	Normal	Normal	Absent	Leukocytosis	Bandemia	4/4	Absent	Absent	Present	Absent	Absent	Absent	Absent	Absent	Absent	Absent	Absent	Absent	Absent	Lower extremity	Not involved	Not involved	Survival	Not reported
2013	Orthopedics	36	e741-e745	213	16.0	Adolescent	Male	North America	Skin infection	Present	Absent	Absent	Absent	Present	Absent	Absent	Absent	Absent	Absent	Absent	Absent	Present	Absent	Absent	Fever	Normal	Normal	Absent	Leukocytosis	Normal	Not calculable	Present	Absent	Absent	Absent	Absent	Absent	Absent	Absent	Absent	Absent	Absent	Absent	Absent	Lower extremity	Not involved	Not involved	Survival	Not reported
2013	Orthopedics	36	e741-e745	214	0.8	Infant	Female	North America	None	Present	Absent	Absent	Absent	Present	Absent	Absent	Absent	Absent	Absent	Absent	Present	Absent	Absent	Absent	Fever	Normal	Normal	Absent	Leukocytosis	Bandemia	2/4	Absent	Absent	Present	Absent	Absent	Absent	Absent	Absent	Absent	Absent	Absent	Absent	Absent	Lower extremity	Not involved	Not involved	Survival	Not reported
2013	Orthopedics	36	e741-e745	215	6.0	School child	Female	North America	Skin infection	Present	Absent	Absent	Absent	Present	Absent	Absent	Absent	Absent	Absent	Absent	Absent	Present	Absent	Absent	Fever	Normal	Normal	Absent	Leukocytosis	Bandemia	No SIRS	Absent	Absent	Present	Absent	Absent	Absent	Absent	Absent	Absent	Absent	Absent	Absent	Absent	Lower extremity	Not involved	Not involved	Survival	Not reported
2013	Am J Orthop (Belle Mead NJ)	42	37-39	249	9.0	School child	Male	North America	Trauma	Present	Absent	Present	Absent	Absent	Present	Absent	Absent	Absent	Absent	Absent	Absent	Absent	Absent	Absent	Fever	Normal	Normal	Absent	Leukocytosis	Normal	2/4	Absent	Absent	Absent	Absent	Absent	Absent	Absent	Absent	Absent	Absent	Present	Absent	Absent	Lower extremity	Not involved	Not involved	Survival	Primary closure
2013	Pediatr Rev	34	474-477	216	10.0	School child	Female	North America	None	Present	Absent	Absent	Absent	Present	Absent	Absent	Absent	Absent	Absent	Absent	Present	Present	Absent	Absent	Fever	Tachycardia	Tachypnea	Absent	Normal	Bandemia	3/4	Present	Absent	Absent	Absent	Absent	Absent	Absent	Absent	Absent	Absent	Absent	Absent	Absent	Trunk	Not involved	Not involved	Survival	Skin graft
2014	Eur J Pediatr Surg	24	190-192	217	0.4	Infant	Male	Asia	Surgery	Present	Present	Absent	Absent	Absent	Absent	Absent	Absent	Absent	Absent	Absent	Absent	Absent	Absent	Absent	Fever	Tachycardia	Normal	Present	Normal	Normal	No SIRS	Absent	Absent	Absent	Absent	Absent	Absent	Present	Absent	Absent	Absent	Absent	Absent	Absent	Trunk	Not involved	Not involved	Survival	Skin graft
2014	Indian J Dermatol	81	275-278	218	9.0	School child	Female	Asia	Minor trauma	Absent	Absent	Absent	Absent	Absent	Present	Absent	Absent	Absent	Present	Absent	Absent	Absent	Present	Absent	Not reported	Not reported	Not reported	Not reported	Leukocytosis	Normal	3/4	Absent	Absent	Absent	Absent	Absent	Absent	Absent	Absent	Absent	Absent	Absent	Present	Absent	Head	Not involved	Not involved	Survival	Skin graft
2014	J Pediatr Child Health	50	687-692	219	8.0	School child	Male	Oceania	Surgery	Absent	Absent	Absent	Absent	Absent	Present	Absent	Absent	Absent	Absent	Absent	Absent	Absent	Absent	Absent	Fever	Normal	Normal	Present	Leukopenia	Normal	4/4	Present	Absent	Absent	Absent	Absent	Absent	Absent	Absent	Absent	Absent	Absent	Absent	Absent	Trunk	Not involved	Not involved	Survival	Not reported
2014	Korean J Pediatr	57	538-541	220	3.0	Preschool child	Female	Asia	Varicella	Present	Absent	Present	Absent	Absent	Present	Absent	Absent	Present	Absent	Absent	Absent	Absent	Present	Absent	Fever	Normal	Tachypnea	Present	Leukopenia	Normal	2/4	Present	Absent	Absent	Absent	Absent	Absent	Absent	Absent	Absent	Absent	Absent	Absent	Absent	Trunk	Not involved	Not involved	Survival	Not reported
2014	Rev Mex Pediatr	81	15-17	221	0.3	Infant	Male	North America	Surgery	Present	Absent	Absent	Absent	Absent	Present	Absent	Absent	Present	Absent	Present	Absent	Absent	Present	Absent	Not reported	Not reported	Not reported	Not reported	Not reported	Not reported	2/4	Absent	Absent	Absent	Absent	Absent	Absent	Present	Absent	Absent	Absent	Absent	Absent	Absent	Trunk	Not involved	Not involved	Survival	Secondary closure
2014	Infect Dis Clin Pract	22	1-7	250	0.6	Infant	Male	North America	None	Absent	Absent	Present	Absent	Present	Absent	Absent	Present	Absent	Absent	Absent	Absent	Absent	Absent	Absent	Fever	Tachycardia	Tachypnea	Absent	Normal	Normal	No SIRS	Absent	Absent	Present	Absent	Absent	Absent	Absent	Absent	Absent	Absent	Absent	Absent	Absent	Lower extremity	Not involved	Not involved	Survival	Not reported
2015	Ann Pediatr Surg	11	159-161	222	0.6	Infant	Male	Asia	Surgery	Present	Absent	Present	Absent	Absent	Present	Absent	Absent	Present	Absent	Absent	Absent	Absent	Absent	Absent	Fever	Tachycardia	Normal	Absent	Normal	Normal	2/4	Absent	Absent	Absent	Absent	Absent	Present	Absent	Absent	Absent	Absent	Absent	Absent	Absent	Trunk	Not involved	Not involved	Survival	Skin graft
2015	Ann Pediatr Surg	11	35-39	223	0.3	Infant	Female	Africa	Immunocompromise	Present	Absent	Absent	Absent	Absent	Absent	Present	Absent	Present	Absent	Absent	Absent	Absent	Absent	Absent	Not reported	Not reported	Not reported	Not reported	Not reported	Not reported	No SIRS	Absent	Absent	Absent	Absent	Absent	Absent	Absent	Absent	Absent	Absent	Absent	Present	Absent	Trunk	Not involved	Not involved	Fatality	Not applicable
2015	Ann Pediatr Surg	11	35-39	224	3.0	Preschool child	Male	Africa	Immunocompromise	Absent	Absent	Absent	Absent	Absent	Absent	Absent	Absent	Absent	Absent	Absent	Present	Absent	Present	Absent	Fever	Normal	Normal	Absent	Leukopenia	Normal	2/4	Absent	Absent	Absent	Absent	Absent	Absent	Absent	Absent	Absent	Absent	Absent	Absent	Absent	Trunk	Not involved	Not involved	Fatality	Not applicable
2015	BMC Pediatr	15	34	225	2.0	Toddler	Female	Asia	Immunocompromise	Absent	Present	Present	Absent	Absent	Present	Absent	Absent	Present	Absent	Absent	Absent	Absent	Absent	Present	Normal	Normal	Normal	Present	Leukopenia	Normal	2/4	Absent	Absent	Absent	Present	Absent	Absent	Present	Absent	Absent	Absent	Absent	Absent	Present	Trunk	Not involved	Not involved	Survival	Secondary closure
2015	Bone Joint J	97-B	1296-1300	226	17.0	Adolescent	Female	North America	Surgery	Absent	Absent	Present	Absent	Absent	Present	Present	Absent	Absent	Absent	Absent	Absent	Absent	Absent	Absent	Fever	Normal	Normal	Absent	Not reported	Not reported	2/4	Absent	Absent	Present	Absent	Absent	Absent	Absent	Absent	Absent	Absent	Absent	Absent	Absent	Lower extremity	Not involved	Not involved	Survival	Skin graft
2015	Bone Joint J	97-B	1296-1300	227	5.0	Preschool child	Female	North America	Surgery	Absent	Absent	Present	Absent	Absent	Present	Absent	Present	Absent	Absent	Absent	Absent	Absent	Absent	Absent	Fever	Normal	Normal	Absent	Leukocytosis	Normal	No SIRS	Absent	Absent	Absent	Absent	Absent	Absent	Present	Absent	Absent	Absent	Absent	Absent	Absent	Lower extremity	Not involved	Not involved	Survival	Secondary closure
2015	Dermatol Ther	28	300-302	228	10.0	School child	Female	Europe	Immunocompromise	Absent	Present	Absent	Absent	Absent	Absent	Absent	Absent	Present	Absent	Absent	Absent	Absent	Present	Absent	Not reported	Not reported	Not reported	Not reported	Not reported	Not reported	Not calculable	Absent	Absent	Absent	Absent	Absent	Absent	Present	Absent	Absent	Absent	Absent	Absent	Absent	Trunk	Not involved	Not involved	Survival	Skin graft
2015	ID Cases	2	86-87	229	9.0	School child	Male	Asia	Trauma	Present	Absent	Present	Absent	Absent	Absent	Absent	Absent	Present	Absent	Present	Absent	Absent	Absent	Absent	Fever	Tachycardia	Normal	Absent	Not reported	Not reported	No SIRS	Absent	Absent	Absent	Absent	Present	Absent	Absent	Absent	Absent	Present	Absent	Absent	Present	Upper extremity	Not involved	Not involved	Survival	Skin flap
2015	Indian Dermatol Online J	6	441-442	230	11.0	School child	Female	Asia	Immunocompromise	Absent	Present	Present	Present	Present	Present	Absent	Absent	Absent	Absent	Absent	Present	Present	Absent	Absent	Fever	Normal	Normal	Absent	Leukopenia	Normal	2/4	Present	Absent	Absent	Absent	Absent	Present	Absent	Absent	Present	Absent	Absent	Absent	Present	Lower extremity	Not involved	Not involved	Fatality	Not applicable
2015	J Pediatr Surg Case Rep	3	174-175	231	0.5	Infant	Male	Asia	Surgery	Present	Present	Present	Absent	Present	Absent	Present	Absent	Present	Absent	Absent	Absent	Absent	Absent	Absent	Fever	Tachycardia	Tachypnea	Absent	Normal	Bandemia	No SIRS	Absent	Absent	Absent	Absent	Absent	Present	Absent	Absent	Absent	Absent	Absent	Absent	Absent	Trunk	Not involved	Not involved	Survival	Skin graft
2015	J Plast Reconstruct Aesthet Surg	68	e23-e24	232	6.0	School child	Female	Europe	Immunocompromise	Present	Absent	Absent	Absent	Present	Present	Absent	Absent	Absent	Absent	Absent	Absent	Absent	Absent	Absent	Fever	Normal	Normal	Absent	Leukopenia	Normal	No SIRS	Absent	Present	Absent	Absent	Absent	Absent	Absent	Absent	Absent	Absent	Absent	Absent	Absent	Lower extremity	Not involved	Not involved	Survival	Skin flap
2015	Oman J Ophtalmol	8	64-66	233	6.0	School child	Male	Asia	Varicella	Absent	Absent	Present	Absent	Absent	Absent	Absent	Absent	Present	Absent	Absent	Absent	Absent	Present	Absent	Not reported	Not reported	Not reported	Not reported	Not reported	Not reported	2/4	Absent	Absent	Present	Absent	Absent	Absent	Absent	Absent	Absent	Absent	Absent	Absent	Absent	Head	Not involved	Not involved	Survival	Skin graft
2015	Trop Doct	45	188-193	234	.5	Infant	Female	Asia	None	Present	Present	Present	Absent	Absent	Absent	Present	Absent	Absent	Absent	Absent	Absent	Absent	Present	Absent	Fever	Normal	Normal	Absent	Leukocytosis	Normal	2/4	Present	Absent	Absent	Absent	Absent	Absent	Absent	Absent	Absent	Absent	Absent	Absent	Absent	Head	Not involved	Not involved	Survival	Skin graft
2015	Trop Doct	45	188-193	235	.8	Infant	Male	Asia	None	Absent	Present	Present	Absent	Absent	Absent	Absent	Absent	Absent	Absent	Absent	Absent	Absent	Present	Absent	Fever	Normal	Normal	Absent	Leukocytosis	Normal	No SIRS	Absent	Absent	Absent	Absent	Absent	Absent	Present	Absent	Absent	Absent	Absent	Absent	Present	Head	Not involved	Not involved	Survival	Skin flap
2015	Trop Doct	45	188-193	236	.6	Infant	Female	Asia	None	Present	Present	Present	Absent	Present	Absent	Absent	Absent	Absent	Absent	Absent	Absent	Absent	Present	Absent	Fever	Normal	Normal	Absent	Normal	Normal	4/4	Present	Absent	Absent	Absent	Absent	Absent	Absent	Absent	Absent	Absent	Absent	Absent	Absent	Head	Not involved	Not involved	Survival	Skin graft
2015	Trop Doct	45	188-193	237	.5	Infant	Male	Asia	None	Absent	Present	Present	Absent	Absent	Absent	Present	Absent	Absent	Absent	Absent	Absent	Absent	Present	Absent	Fever	Normal	Normal	Absent	Normal	Normal	2/4	Present	Absent	Present	Absent	Absent	Absent	Absent	Absent	Absent	Absent	Absent	Absent	Present	Head	Not involved	Not involved	Survival	Skin graft
2015	Trop Doct	45	188-193	238	.8	Infant	Male	Asia	None	Absent	Present	Present	Absent	Absent	Absent	Absent	Absent	Absent	Absent	Absent	Absent	Absent	Absent	Absent	Normal	Normal	Normal	Absent	Normal	Normal	2/4	Present	Absent	Absent	Absent	Absent	Absent	Absent	Absent	Absent	Absent	Absent	Absent	Absent	Head	Not involved	Not involved	Survival	Skin graft
2015	Trop Doct	45	188-193	239	.9	Infant	Male	Asia	None	Absent	Present	Present	Absent	Present	Absent	Absent	Absent	Present	Absent	Absent	Absent	Absent	Absent	Absent	Normal	Normal	Normal	Absent	Normal	Normal	No SIRS	Present	Absent	Absent	Absent	Absent	Absent	Absent	Absent	Absent	Absent	Absent	Absent	Absent	Head	Not involved	Not involved	Survival	Skin graft
2015	Rehabilitacion	49	256-259	260	3.0	Preschool child	Male	Europe	None	Present	Present	Present	Present	Absent	Present	Present	Present	Absent	Absent	Present	Absent	Absent	Absent	Absent	Fever	Normal	Normal	Absent	Leukocytosis	Normal	No SIRS	Present	Absent	Absent	Absent	Absent	Absent	Absent	Absent	Absent	Absent	Absent	Absent	Absent	Lower extremity	Not involved	Not involved	Survival	Skin graft
2015	Opht Plast Reconstr Surg	15	e31-e33	251	16.0	Adolescent	Male	North America	None	Present	Absent	Present	Absent	Absent	Absent	Absent	Absent	Absent	Absent	Absent	Absent	Absent	Absent	Absent	Not reported	Not reported	Not reported	Not reported	Leukocytosis	Bandemia	Not calculable	Absent	Absent	Absent	Absent	Absent	Absent	Absent	Absent	Absent	Absent	Present	Absent	Absent	Head	Not involved	Not involved	Survival	Primary closure
2015	Ear Nose Throat J	94	e1	252	5.5	Preschool child	Male	North America	Trauma	Present	Present	Present	Absent	Present	Absent	Absent	Absent	Absent	Absent	Absent	Absent	Absent	Absent	Absent	Fever	Tachycardia	Normal	Present	Leukocytosis	Normal	2/4	Present	Absent	Absent	Absent	Absent	Absent	Absent	Absent	Absent	Absent	Absent	Absent	Absent	Head	Trunk	Not involved	Survival	Primary closure
2015	Pediatr Emerg Care	31	503-507	280	5.0	Preschool child	Male	Europe	Varicella	Present	Absent	Present	Absent	Absent	Present	Absent	Present	Present	Absent	Absent	Absent	Absent	Absent	Absent	Fever	Normal	Normal	Normal	Normal	Normal	No SIRS	Present	Absent	Absent	Absent	Absent	Absent	Absent	Absent	Absent	Absent	Absent	Absent	Absent	Lower extremity	Not involved	Not involved	Survival	Skin graft
2015	Pediatr Emerg Care	31	656-660	281	10.0	School child	Female	North America	None	Present	Absent	Absent	Absent	Absent	Absent	Absent	Absent	Absent	Absent	Absent	Absent	Present	Absent	Absent	Fever	Tachycardia	Tachypnea	Normal	Normal	Bandemia	4/4	Present	Absent	Absent	Absent	Absent	Absent	Absent	Absent	Absent	Absent	Absent	Absent	Absent	Trunk	Not involved	Not involved	Survival	Not reported
2015	Pediatr Emerg Care	31	656-660	282	10.0	School child	Male	North America	Trauma	Absent	Absent	Absent	Present	Absent	Absent	Absent	Absent	Absent	Absent	Absent	Absent	Absent	Absent	Absent	Fever	Tachycardia	Tachypnea	Normal	Normal	Bandemia	4/4	Absent	Absent	Present	Absent	Absent	Absent	Absent	Absent	Absent	Absent	Absent	Absent	Absent	Trunk	Not involved	Not involved	Survival	Not reported
2016	J Clin Microbiol Infect	49	138-141	202	12.0	School child	Male	Asia	Minor trauma	Absent	Absent	Present	Absent	Present	Absent	Absent	Absent	Present	Absent	Absent	Absent	Absent	Absent	Absent	Fever	Normal	Tachypnea	Absent	Normal	Normal	2/4	Absent	Absent	Absent	Absent	Absent	Absent	Absent	Absent	Absent	Present	Absent	Absent	Absent	Lower extremity	Not involved	Not involved	Survival	Skin flap
2016	Crit Care Med	44		283	5.0	Preschool child	Female	Europe	None	Present	Absent	Present	Absent	Absent	Absent	Absent	Absent	Absent	Absent	Absent	Absent	Absent	Absent	Absent	Normal	Tachycardia	Normal	Present	Normal	Normal	No SIRS	Present	Absent	Absent	Absent	Absent	Absent	Absent	Absent	Absent	Absent	Absent	Absent	Absent	Lower extremity	Upper extremity	Not involved	Survival	Not reported
2016	Eur J Pediatr Surg Rep	4	34-36	284	1.0	Toddler	Male	Europe	Minor trauma	Present	Absent	Present	Absent	Absent	Present	Absent	Absent	Absent	Absent	Absent	Absent	Absent	Absent	Absent	Fever	Tachycardia	Tachypnea	Normal	Leukocytosis	Normal	4/4	Present	Absent	Absent	Absent	Absent	Absent	Absent	Absent	Absent	Absent	Absent	Absent	Absent	Trunk	Not involved	Not involved	Survival	Primary closure
2016	Am Surg	82	e292-e293	285	12.0	School child	Female	North America	Trauma	Present	Present	Present	Absent	Absent	Present	Absent	Absent	Absent	Absent	Absent	Absent	Absent	Absent	Absent	Normal	Tachycardia	Normal	Normal	Normal	Normal	No SIRS	Absent	Absent	Absent	Absent	Absent	Absent	Absent	Present	Absent	Present	Absent	Absent	Present	Lower extremity	Not involved	Not involved	Survival	Primary closure
2017	JPRAS Open	14	16-22	286	2.5	Toddler	Female	Asia	None	Absent	Present	Absent	Absent	Absent	Absent	Absent	Absent	Present	Absent	Absent	Absent	Absent	Absent	Absent	Normal	Tachycardia	Tachypnea	Present	Leukocytosis	Normal	3/4	Absent	Absent	Absent	Absent	Absent	Absent	Present	Absent	Absent	Absent	Absent	Absent	Absent	Head	Not involved	Not involved	Survival	Skin flap
2017	J Pediatr Surg Case Rep	25	52-55	287	5.0	Preschool child	Male	Europe	Varicella	Present	Absent	Absent	Absent	Present	Present	Absent	Absent	Absent	Absent	Absent	Absent	Absent	Absent	Present	Fever	Tachycardia	Normal	Normal	Leukocytosis	Normal	3/4	Present	Absent	Absent	Absent	Absent	Absent	Absent	Absent	Absent	Absent	Absent	Absent	Absent	Trunk	Not involved	Not involved	Survival	Skin graft
2017	J Pediatr Surg Case Rep	25	52-55	288	4.0	Preschool child	Male	Europe	Minor trauma	Present	Absent	Present	Absent	Absent	Absent	Absent	Absent	Absent	Absent	Absent	Absent	Absent	Absent	Absent	Fever	Tachycardia	Tachypnea	Normal	Leukocytosis	Normal	4/4	Present	Absent	Absent	Absent	Absent	Absent	Absent	Absent	Absent	Absent	Absent	Absent	Absent	Lower extremity	Not involved	Not involved	Survival	Skin graft
2017	Arch Clin Infect Dis	12	e66108	289	6.0	School child	Male	Asia	Varicella	Present	Absent	Absent	Absent	Present	Absent	Absent	Absent	Absent	Absent	Absent	Absent	Absent	Absent	Absent	Fever	Tachycardia	Tachypnea	Hypotension	Normal	Normal	3/4	Not reported	Not reported	Not reported	Not reported	Not reported	Not reported	Not reported	Not reported	Not reported	Not reported	Not reported	Not reported	Not reported	Trunk	Not involved	Not involved	Survival	Not applicable
2017	Rev Esp Cir Ortop Traumatol	61	265-272	290	16.0	Adolescent	Male	Europe	Minor trauma	Absent	Present	Absent	Absent	Absent	Present	Absent	Absent	Absent	Absent	Absent	Absent	Absent	Absent	Absent	Not reported	Not reported	Not reported	Not reported	Normal	Normal	Not calculable	Absent	Absent	Absent	Absent	Absent	Absent	Absent	Absent	Absent	Absent	Absent	Absent	Present	Upper extremity	Not involved	Not involved	Survival	Not reported
2018	J Pediatr Surg Case Rep	37	77-82	291	16.0	Adolescent	Male	North America	Surgery	Present	Absent	Absent	Absent	Absent	Absent	Absent	Absent	Absent	Absent	Absent	Present	Absent	Absent	Absent	Fever	Tachycardia	Normal	Normal	Not reported	Not reported	2/4	Absent	Present	Absent	Absent	Absent	Present	Absent	Absent	Absent	Absent	Present	Absent	Present	Trunk	Lower extremity	Not involved	Survival	Skin graft
2018	Surg J	4	e133-135	292	0.9	Infant	Female	Europe	Surgery	Present	Absent	Absent	Present	Present	Absent	Absent	Absent	Present	Absent	Absent	Absent	Absent	Absent	Absent	Fever	Tachycardia	Normal	Normal	Leukocytosis	Normal	3/4	Absent	Absent	Absent	Absent	Absent	Absent	Present	Absent	Absent	Absent	Absent	Absent	Absent	Trunk	Not involved	Not involved	Survival	Primary closure
2018	Scot Med J	63	87-90	293	12.0	School child	Male	Europe	Minor trauma	Present	Present	Absent	Absent	Present	Absent	Absent	Absent	Absent	Present	Absent	Absent	Absent	Absent	Absent	Normal	Tachycardia	Normal	Normal	Leukocytosis	Normal	2/4	Present	Absent	Absent	Absent	Absent	Absent	Absent	Absent	Absent	Absent	Absent	Absent	Absent	Head	Not involved	Not involved	Survival	Skin flap
2018	Surv Ophthalmol	63	251-256	294	1.0	Toddler	Male	North America	Minor trauma	Present	Present	Absent	Absent	Absent	Absent	Present	Absent	Absent	Absent	Absent	Absent	Present	Present	Absent	Not reported	Not reported	Not reported	Not reported	Not reported	Not reported	Not calculable	Present	Absent	Absent	Absent	Absent	Absent	Absent	Absent	Absent	Absent	Absent	Absent	Absent	Head	Not involved	Not involved	Survival	Not reported
2018	Pediatr Transplant	22	e13294	295	4.0	Preschool child	Female	North America	Immunocompromise	Present	Absent	Present	Absent	Present	Absent	Absent	Absent	Absent	Absent	Absent	Absent	Absent	Absent	Absent	Fever	Normal	Normal	Normal	Normal	Normal	No SIRS	Absent	Absent	Absent	Absent	Absent	Absent	Absent	Absent	Absent	Absent	Absent	Present	Absent	Trunk	Not involved	Not involved	Survival	Not reported
2018	BMJ Case Rep		bcr-2017-223457	296	4.0	Preschool child	Female	Asia	None	Absent	Present	Absent	Present	Absent	Absent	Absent	Absent	Absent	Absent	Absent	Absent	Absent	Present	Absent	Not reported	Not reported	Not reported	Not reported	Leukocytosis	Normal	Not calculable	Absent	Absent	Absent	Absent	Absent	Absent	Absent	Absent	Present	Absent	Absent	Absent	Absent	Head	Not involved	Not involved	Survival	Skin flap
2018	BMJ Case Rep		bcr-2018-225018	297	4.0	Preschool child	Female	Europe	Varicella	Present	Absent	Absent	Absent	Present	Present	Absent	Absent	Present	Absent	Absent	Absent	Absent	Absent	Absent	Fever	Tachycardia	Normal	Normal	Normal	Normal	2/4	Present	Absent	Absent	Present	Absent	Absent	Absent	Absent	Absent	Absent	Absent	Absent	Present	Lower extremity	Not involved	Not involved	Survival	Skin graft
2018	SA Orthop J	17	49-53	298	10.0	School child	Male	Africa	Surgery	Present	Absent	Present	Absent	Absent	Present	Absent	Absent	Absent	Absent	Absent	Absent	Absent	Present	Absent	Not reported	Not reported	Not reported	Not reported	Not reported	Not reported	Not calculable	Absent	Absent	Present	Absent	Absent	Absent	Absent	Absent	Absent	Absent	Absent	Absent	Absent	Upper extremity	Trunk	Not involved	Survival	Skin flap
[truncated: 1 more columns]
